# Supplementary material for: Paired involvement of human-specific Olduvai domains and NOTCH2NL genes in human brain evolution
Source: Hum Genet. 2019 May 13;138(7):715–21. doi: 10.1007/s00439-019-02018-4 (PMC6611739; doi:10.1007/s00439-019-02018-4)
Supplement: Supplementary file 3 — Table data uploaded as Auxiliary Supplementary Materials. Table S1 contains Pearson correlation coefficients of the brain expression profiles of NOTCH2 and NOTCH2NL vs. all genes (n = 22,988) among all cells (first two columns) and among radial glia only (third and fourth columns, n = 22,750 genes) (XLSX 1442 kb) [file 439_2019_2018_MOESM3_ESM.xlsx]

## Sheet: Sheet1
	Correlations Aross all cells		Correlations Among radial glia
	NOTCH2	NOTCH2NL	NOTCH2	NOTCH2NL
NBPF14	0.469206	0.44729	0.262906	0.314143
AC253572.1	0.35618	0.327311	0.164155	0.290046
SMG8	0.15586	0.214866	0.147453	0.264475
SFRP1	0.476745	0.402381	0.244251	0.242364
CEP78	0.104615	0.137451	0.0829357	0.239127
INTU	0.363698	0.300903	0.273666	0.238669
PSAT1	0.491964	0.457782	0.122541	0.234217
NOTCH2	0.916259	0.443074	0.887422	0.227828
LRP4	0.42291	0.424919	0.119013	0.225886
PTPRZ1	0.321574	0.267101	0.341912	0.219383
VIM	0.565459	0.481027	0.284394	0.216438
KMT2A	0.0630248	0.0714563	0.082999	0.215563
ZFHX4	0.382701	0.328596	0.244089	0.21418
GLI3	0.546589	0.439719	0.309411	0.211533
PAX6	0.457688	0.368191	0.202645	0.209163
LAMA1	0.328859	0.324626	0.13724	0.20021
EFNB2	0.254853	0.212792	0.234658	0.197696
FABP5P7	0.37105	0.307701	0.217086	0.197388
KDM2A	0.0903087	0.106201	0.107665	0.194343
FABP7	0.305191	0.260946	0.217755	0.193896
SLC1A3	0.555608	0.452235	0.269721	0.193881
ARHGAP21	0.125614	0.111099	0.119186	0.19307
RP11.76I14.1	0.446793	0.385458	0.167006	0.192978
STAG2	0.23449	0.230836	0.0814124	0.190825
SLC16A1	0.280913	0.258348	0.174049	0.190155
GPR156	0.209024	0.224804	0.0781166	0.1893
FAM60A	0.136513	0.156292	0.107383	0.188596
PROSER3	0.174827	0.180582	0.0945214	0.18846
HEG1	0.354627	0.311177	0.134569	0.188399
PTPRG	0.27284	0.249659	0.191879	0.187123
MMS22L	0.232634	0.209419	0.095962	0.186422
SHROOM3	0.397683	0.35754	0.159646	0.186353
CAMTA1	0.0826152	0.0947969	0.148488	0.185789
RP11.366L20.2	0.184229	0.212837	0.0702959	0.184699
IL6ST	0.280594	0.275925	0.146445	0.183884
SDCBP	0.214933	0.213124	0.158062	0.181726
ZNF275	0.131874	0.109003	0.155675	0.18109
COPS8	0.158595	0.162604	0.0757006	0.180684
MAPK9	-0.00780535	0.0201956	0.0868551	0.180545
PON2	0.50959	0.42888	0.239914	0.180511
NASP	0.172604	0.159081	0.128342	0.180135
PHIP	0.203406	0.180654	0.17265	0.180052
CH17.449C21.1	0.298223	0.252889	0.138929	0.180023
RP11.1277A3.1	0.0299029	0.0548002	0.0518971	0.179788
NUP214	0.146524	0.136027	0.111186	0.179002
TMBIM6	0.280659	0.253961	0.119015	0.178921
ITGB8	0.391425	0.323666	0.232568	0.178648
NBPF12	0.116289	0.110539	0.0868743	0.178504
DNMT1	0.131133	0.148027	0.0570409	0.178273
PDCD4	0.243347	0.228001	0.168516	0.178067
U2AF1L4	0.0665351	0.1009	0.0452459	0.178038
NBPF10	0.436079	0.391161	0.187006	0.17778
FABP5	0.352174	0.283553	0.219339	0.177633
FAM107A	0.525589	0.4608	0.197665	0.17731
NBPF8	0.127173	0.119402	0.0548823	0.176867
RBPJ	0.0601887	0.070088	0.0658267	0.176097
HEY1	0.21805	0.253246	0.0406682	0.175921
SERBP1	0.106322	0.123252	0.0810978	0.175546
NMT1	0.102611	0.10846	0.0458571	0.17552
PTN	0.49558	0.406262	0.257929	0.175496
CREB5	0.514373	0.434599	0.310058	0.174943
WDR59	0.0493309	0.0752768	0.025012	0.174519
LRRC58	0.166795	0.17195	0.0399956	0.173747
RAI14	0.216799	0.189252	0.195268	0.173403
BCAR3	0.108938	0.130447	0.123667	0.172572
PTGFRN	0.330131	0.283645	0.206313	0.172348
NBPF9	0.302448	0.254336	0.12275	0.172197
RAD18	0.104074	0.124707	0.0643753	0.172188
ETV5	0.370741	0.326093	0.133042	0.171851
CARHSP1	0.20368	0.198486	0.148346	0.171847
ZDHHC13	0.165482	0.154703	0.151852	0.171664
SMC2	0.290909	0.26622	0.130312	0.171489
NEAT1	0.240912	0.238684	0.0796597	0.171387
RCN1	0.353226	0.309636	0.154926	0.170665
ADK	0.219413	0.202529	0.172573	0.170573
SNRPC	0.116928	0.109094	0.175662	0.170528
LIPG	0.528375	0.425696	0.23922	0.169789
DNMBP	0.25077	0.252279	0.0579157	0.169083
PUM2	0.0136808	0.046951	0.0611038	0.168557
TMEM98	0.28262	0.259921	0.0867532	0.168309
PEA15	0.411038	0.371542	0.131159	0.168211
NBPF1	0.0852813	0.0889563	0.0736967	0.167866
FAM196A	0.0236998	0.0365702	0.0769713	0.167635
ZFP36L1	0.55308	0.46491	0.181845	0.167599
SYNE2	0.178749	0.1265	0.194108	0.167231
ATP11A	0.0937446	0.126791	0.00835926	0.167122
NR2E3	0.00687745	0.0475181	0.0572856	0.166791
LINC01158	0.170868	0.147187	0.146974	0.166756
SLC35A4	0.145039	0.175914	0.00595638	0.166309
SEPT11	0.229678	0.189496	0.194575	0.165835
HMGCS1	0.285133	0.250577	0.233739	0.165364
SHISA2	0.186351	0.165839	0.0940517	0.165353
LAMA3	0.256393	0.25272	0.0931731	0.165066
CTNNA1	0.253908	0.210623	0.154622	0.165044
ANKRD40	0.158938	0.158614	0.0648339	0.164995
NAP1L1	0.203092	0.170879	0.131793	0.164942
SMARCC1	0.0558245	0.0768744	0.0116887	0.164589
FUBP1	0.0996725	0.0785395	0.159396	0.164562
HLTF	0.026167	0.0565461	0.0785547	0.164553
ANP32E	0.323831	0.289999	0.12714	0.164469
FOXG1	0.00837173	0.0286332	0.094476	0.164357
CNIH4	0.104078	0.121825	0.0831836	0.164169
PVRL3	0.0836968	0.101689	0.113755	0.164039
CALU	0.2113	0.196964	0.122533	0.163625
PDHB	0.145219	0.154902	0.0729371	0.163604
CTPS2	0.0629475	0.0925611	0.0402952	0.163571
PHLDA1	0.281168	0.223052	0.169705	0.163406
SCRN1	0.315391	0.281505	0.182832	0.163382
DCLRE1C	0.11762	0.136777	0.0249011	0.162963
HAUS4	0.155039	0.190863	0.0516393	0.161548
DMD	0.135345	0.13936	0.0343904	0.161544
TFAP2C	0.497863	0.409899	0.211628	0.161346
SMU1	0.169838	0.143077	0.128781	0.161179
PPA1	0.160383	0.120704	0.195504	0.160929
HMGB2	0.312262	0.295003	0.0731395	0.160879
DESI2	0.131176	0.139057	0.109178	0.160587
PACRGL	0.0640408	0.0678062	0.0837924	0.160496
PDLIM3	0.387233	0.342771	0.170492	0.160112
SMC4	0.272725	0.26162	0.0832682	0.160043
IQGAP1	0.173533	0.197622	0.129309	0.159729
SAT1	0.291925	0.258002	0.17456	0.159627
CTD.3025N20.3	0.0370581	0.0903684	0.0264662	0.159501
TFRC	0.169286	0.186156	0.0540957	0.159479
PKM	0.280726	0.242624	0.10486	0.159233
C9orf91	0.0605281	0.0845353	0.000965849	0.158666
MSI2	0.228925	0.204736	0.118604	0.158491
TBC1D1	0.27903	0.254783	0.10276	0.158445
SORBS1	0.0700177	0.080109	0.0921066	0.15811
TUBA1B	0.218542	0.194727	0.159368	0.158064
CHD9	0.132393	0.11826	0.143146	0.158058
ACAT2	0.165921	0.187531	0.11746	0.157917
SEMA6A	0.175097	0.160997	0.130473	0.157839
ZNF75A	0.0483011	0.068489	0.0207108	0.157787
NFATC2IP	0.107363	0.125529	0.0308831	0.157533
KMT2B	0.0487982	0.0556927	0.0910979	0.156976
RP11.443B20.1	0.0942169	0.163163	-0.00901608	0.156545
CTD.2192J16.26	0.0559659	0.0967784	0.0506591	0.156411
WDR48	0.0817941	0.0851209	0.0481416	0.156273
SEC23A	0.141726	0.139155	0.08231	0.156223
TULP3	0.242001	0.206171	0.207031	0.156168
GPR98	0.396444	0.313734	0.207537	0.155987
FOXK1	0.194432	0.191749	0.0859146	0.155906
C16orf52	0.0451859	0.0540916	0.0965368	0.155812
PSMC2	0.117716	0.123796	0.0959812	0.155417
LIFR	0.409699	0.356395	0.197068	0.155389
KPNA6	0.101062	0.112637	0.140857	0.15527
SETBP1	0.109116	0.102024	0.11242	0.15527
FAM60CP	0.0512759	0.0965053	0.0522766	0.155254
SMAD4	0.110579	0.111769	0.0899756	0.155204
RAD23B	0.116013	0.120521	0.0638652	0.155154
MID1	0.323073	0.279027	0.184466	0.154684
ZHX3	0.180891	0.166058	0.146293	0.154549
PQBP1	0.0649434	0.0860325	0.11933	0.154367
HELLS	0.261704	0.236338	0.0968428	0.154364
TMEM132B	0.446478	0.365566	0.243339	0.15401
AHSA1	0.120177	0.119626	0.0954973	0.15375
DPY19L1P1	0.00862565	0.0583963	0.0143976	0.15374
GPM6B	0.268497	0.227534	0.1637	0.153589
ID4	0.455424	0.38183	0.206093	0.153589
STAG3L2	0.0345824	0.0943091	0.016553	0.153571
DNAJC3	0.20259	0.186265	0.146195	0.153419
DNAJC24	0.201039	0.168982	0.132285	0.153364
UBXN4	0.177086	0.159284	0.140573	0.153116
CLU	0.559406	0.457558	0.253479	0.153081
SPEN	0.119237	0.113122	0.112101	0.153057
PACS2	-0.00644728	0.0259226	0.0600429	0.152993
C19orf18	0.0447638	0.0675215	-0.0226517	0.152984
OIP5.AS1	0.100809	0.0970955	0.12806	0.152983
ERGIC1	0.0580753	0.0690814	0.0862081	0.152901
SPCS2P4	0.180856	0.168689	0.0855304	0.152873
TRAF2	0.0508594	0.0795683	0.0396784	0.152857
PLAGL1	0.224005	0.223662	0.131981	0.15267
HAUS6	0.143542	0.1465	0.0662238	0.152654
PITPNB	0.140194	0.127124	0.118888	0.152553
ATP6V1G1	0.0553514	0.0707229	0.0867366	0.152494
YWHAE	0.0844407	0.093416	0.0191153	0.152492
BX322557.10	0.000297335	0.0270694	0.0324609	0.152203
ZFAND5	0.047389	0.079272	0.0480822	0.1522
TPI1P1	0.295691	0.260747	0.125631	0.15213
NSDHL	0.177174	0.161293	0.140976	0.152117
USP38	0.109615	0.110223	0.104372	0.152114
OS9	0.0312163	0.0350595	0.0306189	0.151868
CDC73	0.190516	0.19084	0.151302	0.151665
U3	0.0354258	0.068603	0.06117	0.15152
CSE1L	0.12981	0.136842	0.0616785	0.151519
AASS	0.396638	0.312963	0.248499	0.151305
RDX	0.197659	0.179861	0.0712848	0.151138
CTD.3131K8.2	0.0543258	0.0586053	0.0829765	0.151057
C14orf1	0.135209	0.13999	0.127199	0.15089
RP11.129O7.2	0.0701835	0.0768141	0.0674919	0.150861
PARP9	0.235172	0.246023	0.103939	0.150679
DNA2	0.118603	0.146948	0.00823663	0.150554
ST7.OT4	0.236587	0.234432	0.077682	0.150518
SOX9	0.469976	0.375755	0.286471	0.150362
NCAPD3	0.154933	0.153583	0.0842079	0.150346
SCMH1	0.0995109	0.12715	0.0307618	0.15033
MEIS2	0.163146	0.164309	0.128677	0.150012
CD59	0.146431	0.139085	0.055792	0.149992
NFXL1	0.0722965	0.0657414	0.110601	0.149506
TSPAN5	0.225955	0.179343	0.143391	0.149347
SALL3	0.480039	0.395619	0.187931	0.149264
BTBD10	0.0174545	0.0231786	0.0873446	0.149262
SAP30BP	0.0955292	0.114946	0.121986	0.149165
CTNND1	0.210412	0.176685	0.167711	0.149152
PPAP2B	0.492122	0.411187	0.155827	0.14906
MCM6	0.193847	0.202895	0.0491575	0.148878
SP110	0.190077	0.248107	0.0233485	0.14872
FZD3	0.159671	0.131771	0.152115	0.148465
CDK5RAP2	0.140845	0.140438	0.117783	0.148401
STRN3	0.107682	0.111895	0.113464	0.148335
ZNF155	0.0206349	0.0772164	0.0052538	0.148304
BRCA2	0.30289	0.266559	0.10844	0.148237
RP11.768G7.2	-0.00270603	0.0130704	0.00824216	0.148105
AC021876.4	0.0438673	0.0990203	-0.00421889	0.147967
DNAJB4	0.149753	0.14876	0.0901498	0.147956
DHDDS	0.105633	0.115897	0.12511	0.147357
TNC	0.524027	0.429413	0.266747	0.147346
PRKCQ.AS1	0.0743819	0.133924	0.0278218	0.147126
NRG1	0.35274	0.283768	0.2105	0.147014
RP11.673C5.1	0.156957	0.152638	0.08766	0.146961
SNRNP27	0.0919677	0.088535	0.0959766	0.146896
PCNP	0.158462	0.132914	0.123969	0.146739
CEP135	0.187848	0.20263	0.0836729	0.146638
NUDT4	0.125128	0.118126	0.0879274	0.146609
FASN	0.0832835	0.0803088	0.119833	0.146584
BUD31	0.119011	0.119321	0.103039	0.146526
MRPS14	0.144387	0.140781	0.124467	0.14647
NCAPG2	0.210304	0.221665	0.0553707	0.146444
GPAA1	0.0838167	0.111032	0.0198749	0.146362
MYO9B	0.0669079	0.0629797	0.0663068	0.146216
LTBP1	0.514507	0.429238	0.17897	0.146174
TANC1	0.17196	0.185505	0.0491263	0.145859
TSPAN18	0.103282	0.115918	0.0457728	0.145851
IQGAP2	0.443634	0.353804	0.183628	0.145578
DBI	0.39251	0.35074	0.149641	0.145552
RP11.1060J15.4	0.0500102	0.0730949	0.0504569	0.14524
SOX6	0.246126	0.202854	0.170742	0.145042
RP4.728D4.3	0.0532594	0.0927515	0.00265133	0.144664
CSMD2	0.191165	0.165447	0.118079	0.144647
RAB30.AS1	0.0871906	0.109001	0.0607608	0.144603
MYO10	0.384984	0.31484	0.231774	0.144544
GNG12	0.380845	0.311324	0.166137	0.144276
SPICE1	0.154877	0.182529	0.0119578	0.143981
ITGA2	0.453928	0.371077	0.183229	0.143838
FGFBP3	0.382689	0.32993	0.208185	0.14379
SCYL3	0.0668522	0.0980706	0.0478621	0.143759
MAPK1	0.152764	0.161198	0.0643326	0.143666
BICD1	0.139207	0.100407	0.204336	0.143609
LRRC37B	0.0285999	0.0861301	0.0189655	0.143024
GPR143	0.0236074	0.043577	0.0668865	0.14296
DUSP18	0.0179769	0.0242778	0.0934955	0.142921
TMEM150A	0.0279034	0.0537216	0.0560587	0.142286
SAP18	0.115373	0.124444	0.0371871	0.142014
SPCS2	0.179048	0.166343	0.0716912	0.141953
TP53RK	0.115355	0.143927	0.0624488	0.141924
SOAT1	0.354546	0.305805	0.202663	0.141746
HAT1	0.235678	0.214961	0.127097	0.14163
RP11.436D23.1	0.176692	0.160468	0.094625	0.141605
UFD1L	0.12464	0.115902	0.107295	0.141505
ZNF620	0.070914	0.0865665	0.0212548	0.141416
TBC1D9B	0.0882099	0.0805564	0.0769913	0.141177
HTRA1	0.211336	0.200014	0.0549385	0.141008
CLTC	0.122718	0.0940036	0.137314	0.140979
LINC01224	0.14043	0.155904	0.0735128	0.140921
AHI1	0.274524	0.258224	0.0630828	0.140899
ENO1	0.287558	0.232313	0.107364	0.140811
PA2G4	0.148036	0.137218	0.0487507	0.140782
RRP36	0.0148594	0.0433789	0.0296813	0.140699
C3orf58	0.235051	0.216935	0.143345	0.140691
CA12	0.263431	0.235095	0.129616	0.14069
SS18	0.157309	0.149997	0.152085	0.140689
CDK11B	0.0844477	0.0896589	0.110173	0.140445
TDRKH	0.0456491	0.0456968	0.0872789	0.140429
SUFU	0.0539761	0.0559336	0.126271	0.140402
PSMC5	0.113479	0.113229	0.0625883	0.14034
CDCA5	0.189861	0.208888	0.0866108	0.140217
ARF6	0.109113	0.119591	0.0564162	0.14017
FAM204A	0.115372	0.107927	0.114615	0.140056
WDR20	0.047839	0.0542865	0.121567	0.139981
RP11.101E13.5	0.102229	0.0845523	0.0854471	0.139929
SEC22B	0.0764615	0.100747	0.00600136	0.139713
ARPP19	0.138862	0.146012	0.0859608	0.13953
PLCE1	0.361044	0.317134	0.164757	0.139231
TCTN3	0.19475	0.189459	0.0516519	0.139198
UBOX5	0.081016	0.100521	0.0518263	0.139165
CS	0.107328	0.106999	0.0562268	0.13909
SFXN4	0.0437589	0.0740944	0.0557257	0.139004
AGPAT4	0.0271184	0.0165867	0.14484	0.138818
MCM5	0.167527	0.200302	0.0304996	0.13877
RPA2	0.196274	0.185789	0.0454841	0.138745
DGKE	-0.0292944	0.00663496	0.0722401	0.138718
PPP2R2A	0.0740216	0.0851255	0.0676293	0.138594
ILF2	0.100645	0.106544	0.0803713	0.13858
HADHA	0.166951	0.14588	0.0756537	0.138404
RRM1	0.218764	0.208125	0.102849	0.138359
SLC22A23	-0.0173021	0.00866678	0.0645145	0.138168
MAPK1IP1L	0.185331	0.167419	0.133654	0.138063
RP11.138A9.2	0.300049	0.252509	0.142499	0.137964
ZWINT	0.242801	0.234274	0.107935	0.137944
TXNRD1	0.130039	0.117743	0.102646	0.137903
CCDC90B	0.0783803	0.0705765	0.181086	0.137796
UBE4B	0.0308067	0.0422717	0.0310489	0.13776
GTF2E1	0.0896785	0.067027	0.127511	0.137738
FAM206A	0.0644248	0.0771454	0.0451333	0.137621
SSB	0.157503	0.150108	0.108391	0.137608
GRM3	0.153108	0.151426	0.080673	0.137583
EXD2	0.0780392	0.0792195	0.0931261	0.137554
PARD3B	0.392241	0.327498	0.170286	0.137446
CCND2	0.197431	0.160034	0.138927	0.137323
IRF2BP2	0.188779	0.165406	0.172726	0.137223
HSD17B7P2	0.189406	0.178504	0.0811277	0.137215
RP11.25K19.1	0.088508	0.0793391	0.130474	0.137008
RP11.274B21.3	0.051227	0.0636375	0.0455352	0.136971
ZNF254	0.0247544	0.0472492	0.0917714	0.136942
TIMELESS	0.187192	0.197428	0.0295654	0.136746
SETD5	0.146484	0.131482	0.140624	0.136488
PEX3	0.0376494	0.078939	0.0519957	0.136488
DDAH1	0.450409	0.369316	0.200548	0.136399
ZGRF1	0.19828	0.170475	0.0878737	0.13638
BRCA1	0.244266	0.235676	0.0653781	0.136367
SNHG1	0.119831	0.0852754	0.149946	0.136336
XIST	0.0143299	0.0442449	-0.0079181	0.136303
SYNE1	0.247586	0.210754	0.170015	0.136209
GAR1	0.115624	0.094128	0.106347	0.136134
ICE1	0.0623155	0.0797897	0.0363399	0.136076
DARS	0.25375	0.215686	0.0979891	0.136028
PRMT7	0.0330141	0.0510154	0.0483812	0.13602
HP1BP3	0.100903	0.0835537	0.123629	0.136009
EMP2	0.339256	0.310239	0.0884245	0.135952
FAM213A	0.171944	0.155117	0.128465	0.135928
KIAA1524	0.157734	0.177486	0.0498106	0.135912
SGPP1	0.0670098	0.0688286	0.0509994	0.13576
PCNXL4	0.119788	0.105491	0.104849	0.13568
RPL39L	0.075225	0.103578	-0.00048375	0.135651
PLXNB1	0.103617	0.110537	-0.0140489	0.135641
MIR181B1	0.000878746	-0.000181706	0.0350721	0.135326
C15orf41	0.23227	0.227544	0.120729	0.135229
CRYZ	0.345589	0.286683	0.213172	0.135001
EMC4	0.0506948	0.0515393	0.0820922	0.134949
SFRP2	0.327808	0.291211	0.115432	0.134912
LINS	0.0334194	0.0719606	-0.00786703	0.134887
PREX2	0.383792	0.311416	0.193409	0.134849
IGF2BP3	0.157208	0.118326	0.0995317	0.134735
TPI1	0.283471	0.236756	0.157164	0.134649
H2AFZ	0.170497	0.158248	0.107877	0.134583
FGFR1	0.306255	0.235808	0.167603	0.134521
MOXD1	0.42448	0.351341	0.222632	0.134473
BEND7	0.115869	0.131026	0.122526	0.134307
WBP5	0.171475	0.16564	0.114784	0.134248
LRRC3B	0.348584	0.292763	0.187941	0.13422
GIGYF2	0.0649343	0.0594872	0.1027	0.134214
AEBP2	0.191126	0.154265	0.147875	0.134191
PARVA	0.169592	0.167377	0.110498	0.134172
RP11.473O4.4	-0.0214164	0.00427222	0.048006	0.13384
WRB	0.101085	0.101023	0.0881299	0.133826
CCDC176	0.0427232	0.0580489	0.038677	0.133781
COL11A1	0.469117	0.367731	0.22262	0.133751
SEL1L3	0.182095	0.164116	0.135993	0.13371
PNPLA8	0.118322	0.108371	0.113549	0.133675
HERPUD1	0.176999	0.154684	0.161667	0.133632
GPX3	0.482715	0.401066	0.161692	0.133549
RHOBTB2	0.070289	0.098837	0.0597597	0.133532
RNA5SP68	0.00963178	0.0354939	0.0848052	0.133453
CHORDC1	0.169448	0.12554	0.193346	0.133386
FOXP1	0.17868	0.170273	0.167143	0.133099
CNKSR3	0.18517	0.191884	0.10164	0.133093
DHX35	0.0163851	0.0491899	0.0392744	0.133061
TECPR2	0.0856629	0.0939884	0.090546	0.133043
TRIM59	0.280224	0.24964	0.11642	0.133009
CCNY	0.160514	0.126836	0.0964999	0.132834
LIMCH1	0.0822597	0.104825	0.13858	0.132828
COL27A1	0.304597	0.286925	0.0656674	0.132808
POLD3	0.223568	0.2001	0.133418	0.132778
MRPL34	0.0282344	0.0619682	0.0319069	0.132522
FAM171B	0.17416	0.137535	0.152244	0.132448
RNU6.315P	0.0126834	0.0362995	0.0409089	0.132442
GRAMD1C	0.242841	0.25637	0.0457161	0.132273
KNTC1	0.302534	0.2652	0.102725	0.13227
KDM6A	0.102964	0.103512	0.0807621	0.132232
IFT22	0.127248	0.147905	0.0463796	0.132129
FSTL1	0.434858	0.372336	0.181286	0.132081
HES1	0.583362	0.462034	0.2512	0.131931
XPO4	0.0514759	0.09549	0.0235055	0.131736
TSPAN6	0.294481	0.252438	0.0999971	0.131711
GYG2	0.11227	0.155124	0.0437038	0.131662
FAM160A2	0.0578117	0.104685	0.0165518	0.131611
SLC35F1	0.326657	0.291996	0.18521	0.131356
SENP5	0.0927183	0.0573213	0.139447	0.131313
PRDX3	0.202367	0.171486	0.0485084	0.131255
SNCAIP	0.199467	0.168364	0.0426763	0.131218
ADD1	0.104902	0.109809	0.0709395	0.131166
PSMD2	0.0896639	0.10656	0.0501437	0.131125
NOC3L	0.149701	0.149062	0.0818864	0.13089
PIP5K1B	0.0115077	0.0310472	0.0711276	0.130795
LRRTM2	0.0195488	0.0421109	0.0493563	0.13071
BLZF2P	0.0772648	0.0897986	0.0384069	0.130709
CHST10	0.192642	0.174061	0.127679	0.130694
SMAD5	0.2135	0.222981	0.0489595	0.130667
FKBP14	0.137913	0.150581	0.045387	0.130666
ABI1	0.0977042	0.086021	0.12605	0.130638
DCAF16	0.177211	0.134993	0.211528	0.130602
GOSR2	0.0664197	0.0678997	0.073707	0.130557
SPIN2B	-0.00422273	0.0407628	0.0242045	0.130354
CNTLN	0.259641	0.229962	0.0587276	0.130233
TXNL1	0.065912	0.0748571	0.0426215	0.130119
SLC30A4	0.0289853	0.0711197	0.0144234	0.130074
RUSC1.AS1	0.13735	0.11282	0.125748	0.130012
SEC61G	0.0493458	0.0637627	0.0512857	0.12997
RP11.234B24.2	0.000265933	0.0284906	0.104953	0.129873
CDC27	0.12897	0.130443	0.111945	0.129844
PHLPP1	0.267568	0.222046	0.189926	0.129786
ADSS	0.045348	0.0715664	-0.00460385	0.129733
SLC10A1	0.0691153	0.0561439	0.0698246	0.129599
NAA38	0.0922199	0.0980903	0.105094	0.129404
CHAC1	0.0508255	0.0722948	0.0471671	0.129314
MRE11A	0.134605	0.136019	0.0106477	0.129246
SNHG3	0.0399834	0.0736669	0.00440976	0.129227
GPR180	0.173843	0.177549	0.0545167	0.129182
NUDT1	0.0838194	0.10302	-0.00222171	0.129084
FOXK2	0.0753968	0.0710207	0.0767327	0.12907
CTD.2228K2.7	0.080442	0.0901076	0.0504474	0.128988
MAATS1	0.130831	0.124142	0.0719503	0.128961
ST13	0.16234	0.139266	0.11482	0.128947
GNAI3	0.0961975	0.0779465	0.112789	0.128844
RP11.222A11.1	0.256173	0.24005	0.0951425	0.128808
BBS2	0.189135	0.159652	0.138797	0.128808
KIAA1033	0.141554	0.123976	0.0835398	0.128753
PLCH1	0.317404	0.287549	0.118204	0.128593
MAST4	0.357892	0.301936	0.187865	0.128398
PDIA6	0.283288	0.227398	0.148761	0.128387
LIN9	0.111959	0.119486	0.0665838	0.128289
SPG11	0.0858266	0.0954428	0.0549128	0.128203
UBE3AP2	-0.00890831	0.0147809	0.0738192	0.128127
DIAPH3	0.286205	0.277896	0.0822248	0.128095
GSS	0.0644722	0.089763	0.0777205	0.128043
SLC25A5	0.20045	0.193625	0.0689864	0.128018
WEE1	0.335175	0.294237	0.129501	0.127915
TSPYL2	0.101762	0.0899417	0.0753121	0.127835
GUCD1	0.148211	0.136189	0.0864554	0.127719
POLR3F	0.0624455	0.0647279	0.03286	0.127675
PNISR	0.0974845	0.082296	0.0805728	0.127668
CTA.384D8.36	-0.00215957	0.00672326	-0.0139263	0.127613
SH3BGRL	0.208567	0.200281	0.0837671	0.127583
RALGAPA2	0.159744	0.137196	0.132527	0.127415
RP1.104O17.1	0.224134	0.204998	0.0650815	0.12736
SLC30A7	0.0602087	0.067108	0.0834881	0.127232
EPRS	0.0945459	0.0838063	0.133262	0.127227
ZFP69	0.0377112	0.0588141	0.0635978	0.127142
IPCEF1	0.0965286	0.127694	0.069947	0.127108
RP11.544A12.4	0.153206	0.125418	0.123094	0.127088
TMEM245	0.0704533	0.0911991	0.0307725	0.127004
AC093673.5	0.0970917	0.104524	0.0861033	0.126901
CPNE3	0.121832	0.100996	0.0647497	0.126873
EPT1	0.106824	0.102854	0.0852813	0.126821
HSPD1	0.233979	0.197993	0.135003	0.126814
C16orf80	0.175422	0.158816	0.116622	0.126804
MCFD2	0.188765	0.161796	0.0645038	0.126743
TANC2	0.0690292	0.0596647	0.0746851	0.12664
U2SURP	0.047502	0.0743007	0.0786331	0.126627
SPRED1	0.22806	0.198558	0.12298	0.126604
SNRPG	0.195218	0.15029	0.116514	0.126574
NCAM1	-0.0538041	-0.0182986	0.0324146	0.126572
RB1CC1	0.0113337	0.0317339	0.0805804	0.126493
NDUFAF1	0.108757	0.106676	0.0603643	0.126351
GPR56	0.236526	0.198583	0.122419	0.126265
MLEC	0.149478	0.160585	0.0852472	0.126215
HNRNPD	0.122289	0.0799364	0.135918	0.126212
CCT3	0.116825	0.110942	0.0649521	0.126199
NUP133	0.043911	0.065144	0.0285753	0.126086
ACTN1	0.219153	0.213557	0.107291	0.125971
CHMP3	0.0719847	0.0921899	0.0460978	0.125967
ZNF33B	-0.0371211	-0.016499	0.0594044	0.125865
SLC35D1	0.16922	0.13452	0.13793	0.125864
METTL14	0.0847223	0.101079	0.0545513	0.125742
GBAP1	0.111407	0.101107	0.0815145	0.125694
LHX2	0.289626	0.263907	0.0896157	0.125683
PRKDC	0.150709	0.147852	0.0598632	0.125657
GLTSCR1	0.00310078	0.0293052	-0.000959823	0.12562
ECI2	0.180899	0.193775	0.0449927	0.125618
GBE1	0.0596685	0.106084	-0.0207637	0.1256
AC016831.7	0.15991	0.161232	0.0603675	0.125568
ZNF404	0.0570443	0.0934271	0.000302912	0.125562
LARP4	0.133812	0.127337	0.0828395	0.125476
PMM1	0.0655092	0.0767912	0.0161631	0.125463
DNMT3A	0.0152668	0.0247217	0.0427653	0.125282
FDFT1	0.188258	0.175811	0.0986198	0.125141
RP11.320H14.1	-0.0132022	0.0222136	0.0324305	0.125112
RCBTB2	0.121639	0.121435	0.109367	0.124886
TYMS	0.214239	0.194909	0.0541451	0.12485
SLITRK2	0.375348	0.301745	0.238179	0.124839
CENPK	0.306118	0.262855	0.0917837	0.124834
CTD.2013N24.2	0.0188849	0.0381106	0.0542279	0.124793
AP2M1	0.0863577	0.0931822	0.0626922	0.124789
KARS	0.0680662	0.0861673	0.0612739	0.124756
RP1.253P7.4	0.0719097	0.0755199	0.0582534	0.124753
NFIC	0.164571	0.177667	0.023531	0.124718
ALG8	0.149517	0.154567	0.106679	0.124656
COQ3	0.0171293	0.049357	0.0236821	0.124643
CTB.33G10.1	-0.00169268	0.0198528	0.0673441	0.124627
VDAC1	0.124812	0.114995	0.162801	0.124621
HOPX	0.44347	0.364596	0.220767	0.124593
SMYD5	0.0615112	0.0841322	0.0513753	0.124548
CASC10	0.230526	0.210994	0.0794438	0.124517
UTP15	0.0529451	0.0747094	0.0228768	0.12446
PRDX6	0.187378	0.177072	0.103488	0.124408
THSD7A	0.0539459	0.0520953	0.184142	0.124406
SUPV3L1	0.0766718	0.0966099	0.0129005	0.124387
MCM4	0.244781	0.241481	0.0381826	0.124309
BNIP3P37	0.0524967	0.0820867	0.0553424	0.124264
USP54	0.124827	0.132647	0.032845	0.124204
GPR126	0.228469	0.219775	0.0899849	0.124138
NPHP3	0.112672	0.102155	0.0760251	0.124028
PARP4P2	0.0500388	0.0613205	0.0553052	0.124001
DYNLL2	0.0276212	0.0377381	0.0566074	0.123988
RP11.723P16.3	0.128285	0.134042	0.0871158	0.123987
RNU6.1016P	0.0491947	0.0713885	0.0599655	0.123944
MSH6	0.0936182	0.0809016	0.0866888	0.123893
NUP43	0.16514	0.166855	0.0654785	0.123871
IQCB1	0.132642	0.109018	0.121683	0.123865
ANXA2	0.385429	0.323457	0.151175	0.123862
TP53	0.22368	0.210249	0.00810357	0.123835
SLC25A39	0.100724	0.0979545	0.0893259	0.123815
PPID	0.0476667	0.0733134	0.0313384	0.123806
MORN2	0.0795227	0.11733	-0.0485245	0.123656
NPIPB5	0.10353	0.0944708	0.0796109	0.123556
KCTD21.AS1	0.0820847	0.0919251	0.0891439	0.123545
C8orf4	0.498715	0.40741	0.154862	0.123534
SCARNA18	0.0134527	0.0293932	0.0729436	0.123499
ATG12	0.050893	0.0601829	0.0614341	0.123485
ZCCHC10	0.0542644	0.0646442	0.0811476	0.123449
GDI2	0.0799129	0.0880657	0.0214804	0.123411
CAND2	0.0367239	0.0366049	0.0342467	0.12339
ATL3	0.221058	0.188833	0.138644	0.123383
ALDH6A1	0.316017	0.280057	0.135463	0.12338
TMEM33	0.0500149	0.075269	0.0556878	0.123287
AP001172.3	0.127314	0.13296	0.0616032	0.12304
THRAP3	0.0973433	0.109654	0.0353941	0.123034
ZBTB44	0.0471733	0.0683454	0.0291708	0.123016
RP11.134K13.4	-0.00951443	0.00503591	-0.0170138	0.123009
ABAT	0.270313	0.238462	0.150514	0.122966
FCF1P6	0.128449	0.115088	0.0889457	0.122952
TCEA2	0.127578	0.123128	0.130452	0.122729
SMC1A	0.169013	0.172562	0.123028	0.12271
ANKRD20A2	0.224059	0.22728	0.0652702	0.122698
PPP1R11	0.0325057	0.0567218	0.0668333	0.122615
ARL3	0.109069	0.108542	0.0867364	0.122607
SOX15	0.0827358	0.0927669	0.0303915	0.122589
TKTL1	0.338562	0.293704	0.131809	0.122563
PARP1	0.159085	0.164693	0.022572	0.122486
GINS2	0.255025	0.225215	0.0890756	0.12243
WDR11	0.0459448	0.0669792	0.055695	0.122366
UBE2S	0.0640147	0.0744506	0.0472689	0.12214
RAD50	0.041099	0.0545055	0.0401635	0.122133
RP11.680F8.4	0.0743498	0.121649	-0.0488699	0.122122
CBY1	0.112407	0.111992	0.0848876	0.122098
EIF4A2	0.0516628	0.0643528	0.0171148	0.122068
WASL	0.0923365	0.104367	0.0292919	0.122067
RP11.340I6.6	0.0247818	0.0516565	0.0276095	0.122059
NUDT3	0.0366837	0.0443812	0.0926329	0.122037
COA4	0.119146	0.105849	0.0837292	0.121992
SNTB2	0.121676	0.115292	0.15296	0.121964
MYL6B	-0.00579994	0.0315025	-0.0443937	0.12196
MED10	0.0777887	0.0741138	0.106444	0.121907
WWP2	0.0588072	0.060039	0.0459424	0.121886
CNBP	0.220671	0.173465	0.140526	0.121874
CDON	0.30675	0.252473	0.156941	0.121819
RP11.764K9.1	-0.015977	0.0261864	0.0589508	0.121785
NPR2	-0.0137515	0.0313903	-0.0038848	0.121623
BAG6	-0.00928986	0.0318801	-0.00354466	0.121588
DEPDC5	0.0263864	0.0482821	0.000720701	0.121534
RP11.429D19.1	0.0838102	0.122803	0.0574616	0.121416
MAML2	0.127537	0.136596	0.0853348	0.121254
FEM1A	0.0142082	0.0285369	0.0890806	0.121252
EFTUD1	0.108639	0.106935	0.00162535	0.121217
AGO3	0.218029	0.177911	0.165349	0.121189
NADK2	0.265826	0.238399	0.12546	0.121168
SUOX	0.110202	0.123088	0.0752152	0.121102
RGL1	0.211077	0.202543	0.142486	0.121092
NUP153	0.136875	0.123228	0.110316	0.121076
ZNF132	0.101574	0.0957655	0.0849033	0.121054
POLE2	0.135902	0.159917	0.00125424	0.121049
RNU7.47P	0.0073152	0.0412096	0.0533769	0.121041
TMEM263	0.163244	0.159291	0.0455165	0.120945
AC015883.1	0.0509329	0.0869297	0.0418199	0.120917
SLCO1C1	0.449	0.357995	0.189146	0.120811
LDLR	0.372145	0.310474	0.252945	0.120756
AC141002.1	0.0202879	0.0225949	0.0812532	0.120691
IBA57	0.0492713	0.0604504	0.0622315	0.120683
TOR1AIP2	0.153972	0.146847	0.0617217	0.120669
CENPU	0.228954	0.229804	0.0549954	0.120549
LIG1	0.168434	0.168391	0.0461295	0.120539
CCDC47	0.170066	0.177168	0.0645873	0.120517
AXL	0.45387	0.362266	0.176182	0.120484
NFIA	0.237728	0.186232	0.184543	0.120408
SRBD1	0.154473	0.120248	0.0516826	0.120388
EIF2B2	0.101761	0.0920409	0.0801781	0.120305
LDHB	0.212631	0.182455	0.0968213	0.120246
CTD.3018O17.3	-0.0043602	0.0058451	0.0225857	0.12019
USP32	0.0410572	0.0338914	0.112439	0.120178
RHOT1	0.0607043	0.0491623	0.0934231	0.120171
WBSCR16	0.0513077	0.0598399	0.00295122	0.120139
FKBP3	0.0844824	0.101612	0.116002	0.120085
LINC00944	0.230297	0.224202	0.102759	0.120062
ZBED6	0.074586	0.0807102	0.058997	0.12002
TMEM138	0.106558	0.0810637	0.0981435	0.119922
SPRY2	0.270741	0.229777	0.181255	0.119638
FAM162A	0.117212	0.101611	0.10573	0.119478
TMEM43	0.0762311	0.0818325	0.122508	0.119475
RBL1	0.143501	0.137986	0.0760397	0.119428
CTD.2368P22.1	-0.00728117	0.00851423	0.0208852	0.119409
RAF1	0.0605037	0.0646071	0.0117698	0.119374
AC005562.1	0.00351822	0.0489524	0.0236271	0.11936
RBM6	0.0722847	0.0883313	0.0903173	0.119349
FANCL	0.105708	0.112358	0.0419667	0.119277
DDX60L	0.127757	0.177701	0.00453272	0.119246
UPF3AP2	0.0355484	0.043901	0.106099	0.119246
EXOSC8	0.169734	0.175494	0.0726179	0.119221
ITGB1BP1	0.143612	0.138667	0.0525879	0.119179
PTGFR	0.0128876	0.0284572	0.059653	0.119082
STARD4	0.129228	0.135829	0.0784729	0.119014
HS6ST1	0.0803403	0.0913533	0.130269	0.118968
THAP6	0.0232367	0.0429813	0.108737	0.118954
TCF19	0.110626	0.146123	0.0178791	0.118937
TESK2	0.0402814	0.0518336	0.0508385	0.118926
TBC1D5	0.150476	0.148513	0.0862191	0.118909
RP11.676M6.1	0.0077452	0.0377392	0.0859371	0.118889
CYP3A43	0.0580636	0.0633938	0.0603126	0.118885
RP11.1148L6.9	-0.00587277	0.0244334	0.0353198	0.118762
HMGN3	0.280767	0.227372	0.0987085	0.118748
RP11.950C14.7	0.0333836	0.0487531	0.0608112	0.118746
GMPS	0.141567	0.116677	0.120502	0.118671
S1PR1	0.401442	0.337962	0.143077	0.118663
CALHM2	0.0806092	0.102041	0.0913833	0.118654
RNU6.3P	-0.0308917	-0.00841091	-0.00308191	0.11862
RMI1	0.0709333	0.0686634	0.0165555	0.118609
NBPF11	0.160926	0.133025	0.065708	0.118586
ANKRD10	0.0401708	0.0337893	0.0470734	0.118557
PRIM1	0.137164	0.139395	0.0509916	0.118515
RP4.569M23.5	0.0610403	0.0698305	0.0469541	0.118491
SLC3A2	0.268244	0.224155	0.135316	0.118402
C4orf27	0.0818598	0.0773616	0.124331	0.118394
MSH2	0.0839222	0.109682	0.00803918	0.118342
PIGU	0.0575996	0.0742824	0.0203358	0.118171
NPHP1	0.171323	0.174621	0.00413421	0.118125
LRP6	0.202549	0.176933	0.153111	0.118115
ADAMTS6	0.256235	0.25204	0.108214	0.118105
CNOT4	0.0511038	0.0771896	0.00955503	0.118098
TLN1	0.176694	0.165513	0.0525282	0.118035
NNAT	0.0293433	0.0198977	0.0850602	0.118028
C4orf36	0.0362677	0.0500117	-0.00339684	0.118017
LRRC37BP1	0.0836631	0.0893881	0.0640875	0.117959
NME1	0.0535696	0.0602486	0.0129255	0.117955
BMPR1B	0.363442	0.325961	0.124632	0.117938
AKAP12	0.330107	0.268479	0.235521	0.117886
ASXL1	0.111258	0.1161	0.17421	0.117883
RFX4	0.385074	0.310353	0.170077	0.117871
ASAP2	0.09312	0.0648483	0.0885127	0.117866
RP11.446J8.1	-0.00274069	0.0241325	0.0488557	0.117844
MICAL1	-0.0668192	-0.0260619	-0.0163184	0.117723
MEST	0.168124	0.147638	0.112212	0.117655
IARS	0.16399	0.185801	0.0291195	0.117637
PDS5B	0.119089	0.0914217	0.129293	0.117626
CCSAP	-0.0463906	-0.0221569	0.00352529	0.117574
LYRM2	0.192375	0.180249	0.0826508	0.117543
EFHC2	0.160637	0.139833	0.0953093	0.117514
TMEM66	0.0861294	0.0876342	0.119895	0.11751
RAB39A	0.00915535	0.0455189	-0.0109859	0.117502
TRIM37	0.118055	0.126255	0.0951231	0.117461
LINC01091	0.0606536	0.0286558	0.0163096	0.117431
PIM1	0.152006	0.189638	0.018569	0.117404
VEGFA	0.213882	0.199066	0.0906316	0.117363
ZUFSP	0.0354649	0.0580885	0.0562418	0.11736
TMCC1.AS1	0.0655981	0.0838056	0.0210402	0.1173
AGGF1	0.0771554	0.0982152	0.0877869	0.117273
TMED4	0.135122	0.125192	0.0852174	0.117262
PCM1	0.0727293	0.0867702	0.0602407	0.117223
SLC39A1	0.120807	0.143519	0.0114511	0.117187
NCOR2	0.00832489	0.031849	-0.00444724	0.117171
APBA3	0.00791296	0.04106	0.0686438	0.117167
NRAS	0.0854376	0.104573	0.0550757	0.116982
IFNGR1	0.120403	0.144347	0.0735628	0.116949
EXOSC7	0.0921539	0.0959809	0.0863866	0.116921
KIAA1586	0.0171646	0.0251573	-0.0210879	0.116862
MPHOSPH9	0.104937	0.129304	0.0193898	0.116844
NIPBL	0.0649429	0.0536108	0.0964699	0.116772
DPYSL5	0.020708	0.0384558	0.0760058	0.116762
DFFB	0.024151	0.0453819	-0.0160438	0.11674
POLR3GL	0.057094	0.0715377	0.0226663	0.116735
LUC7L	0.0530404	0.0506903	0.079191	0.116721
NAPEPLD	0.240761	0.206456	0.108474	0.116693
TMEM64	0.0985572	0.115004	0.0843493	0.116673
RNF19A	0.0998307	0.0911584	0.100919	0.11667
CALR	0.14897	0.164462	0.0554263	0.116578
ETNK1	0.0674953	0.0774817	0.0808406	0.116575
RP4.633I8.4	-0.0272606	-0.00275742	0.053212	0.116569
DPY19L4	0.169152	0.160514	0.0893776	0.116392
GPR160	-0.000447803	0.0478521	-0.010634	0.11628
CPXM1	0.0761165	0.0703311	0.0507473	0.11627
TTC19	0.098413	0.0945068	0.0639094	0.116186
DYRK1A	0.0963301	0.100995	0.0583936	0.116156
RAB30	-0.0198573	0.00946387	0.000177205	0.116138
ALMS1	0.0748624	0.087287	0.0403324	0.116131
CASQ1	0.209593	0.197496	0.0839778	0.116111
GLMN	0.101065	0.0825739	0.0665928	0.116103
COQ9	0.0788592	0.0679262	0.00868308	0.116033
ANKRD32	0.107798	0.130347	0.034138	0.116027
LGALS3BP	0.283087	0.254229	0.111684	0.11601
PIK3C2A	0.197064	0.196383	0.119294	0.115973
RIN2	0.221357	0.188154	0.153848	0.115935
ATP6V1E2	0.0655811	0.102904	-0.0201739	0.115926
SLMO1	0.0225955	0.0409395	0.066706	0.115916
P4HA1	0.228722	0.188213	0.119518	0.115895
LINC01114	0.045529	0.0779033	0.0272386	0.115849
DTL	0.208066	0.191216	0.0473096	0.115822
YTHDC1	0.0568773	0.0495931	0.0318221	0.115788
PFDN4	0.0364097	0.056252	0.0218351	0.115782
TTYH3	0.1518	0.143449	0.0467398	0.115738
MINA	0.160924	0.161476	0.0721973	0.115679
NLGN4X	0.19302	0.176207	0.0542758	0.11552
ANAPC10	0.101482	0.112031	0.0714697	0.115439
SYNM	0.101523	0.132126	0.00556211	0.115418
SOGA3	-0.00517542	0.0098758	0.0671822	0.115314
DHCR24	0.267396	0.2212	0.138259	0.115312
UBA6	0.0494825	0.0317758	0.0937924	0.115302
NDFIP1	0.0710563	0.0853407	0.0942243	0.115287
SF3B1	0.0826579	0.0780197	0.0511505	0.115262
HN1L	0.133886	0.136208	0.117035	0.115249
HUWE1	0.111224	0.0985519	0.116393	0.115196
CTB.118P15.2	0.000967382	-0.0170768	0.0355354	0.115105
PPP2R3A	-0.00574292	0.00476589	0.0936349	0.115043
PPIG	0.119187	0.121854	0.0688674	0.11504
PKD1	0.03484	0.0410719	0.103626	0.114984
GBA2	0.052881	0.0541341	0.0667782	0.114936
GPBP1	0.176334	0.150077	0.181031	0.114927
RBM3	0.0388575	0.0274199	0.0335983	0.114915
CEMIP	0.0462043	0.0528226	0.0750729	0.114817
CNKSR2	0.0850369	0.0780972	0.167604	0.114797
ATP5A1P7	-0.00596711	0.018003	-0.023857	0.114765
STX8	0.0814572	0.0968569	0.0462826	0.114708
PRKRA	0.110216	0.123003	0.0775652	0.114673
C11orf58	0.0827045	0.0781782	0.0419929	0.114625
SSRP1	0.140558	0.106405	0.106327	0.114573
IMMP1L	0.112087	0.131557	0.0162151	0.114545
RPS27L	0.192891	0.181159	0.0717222	0.114493
KLF3.AS1	0.0594445	0.0678733	0.0681532	0.114461
NPAS3	0.333386	0.294994	0.118413	0.114397
VPS35	0.127866	0.120459	0.124924	0.114355
ZNF701	0.0272738	0.0474464	0.00361433	0.114345
JPX	0.104415	0.10964	0.0274781	0.114278
ZNF43	0.130724	0.117647	0.012535	0.114253
EPM2AIP1	0.0530117	0.0739489	0.0335761	0.114219
MELK	0.286127	0.267642	0.108771	0.114207
RP11.318C2.1	0.21218	0.18327	0.141916	0.114118
RP11.552D4.1	-0.00193606	0.0318006	0.016849	0.114088
BDP1	0.0537947	0.0684008	0.0265007	0.114075
RP11.269G24.4	0.0430534	0.0499489	0.0506802	0.114007
MARK3	0.109404	0.0934012	0.110704	0.114005
REEP3	0.176607	0.170334	0.0482739	0.113989
FNBP1L	-0.144783	-0.101857	0.0368929	0.113976
ANXA5	0.379872	0.339272	0.0845009	0.113922
PHF19	0.176496	0.201429	0.0305662	0.113825
PHKA1	0.203475	0.171168	0.115891	0.113806
TNFRSF13C	0.0791997	0.0831667	0.0251825	0.113796
MKKS	0.102579	0.108797	0.0531695	0.113764
ACN9	0.0652862	0.0786465	-0.0198939	0.113723
SMG1P1	0.0821362	0.0826394	0.0681999	0.113667
RP11.76P2.4	0.0698871	0.0840118	0.0781097	0.11363
KIAA1549L	-0.0226195	-0.00978543	0.0218711	0.113605
PCNA	0.225632	0.192502	0.0941541	0.113602
AAMDC	0.129736	0.127714	0.0965898	0.113565
RAB3GAP2	0.213607	0.173821	0.160699	0.113551
SRI	0.295005	0.267354	0.0544782	0.113534
NSUN4	0.0825735	0.0725119	0.0454107	0.113531
RP11.219D15.3	0.00449836	0.0445641	0.0144906	0.113516
PSMA3	0.0673224	0.0961164	0.058211	0.113464
ANGPTL1	0.293345	0.281062	0.127391	0.113447
NME6	0.0734582	0.0851234	0.110854	0.113427
C15orf38	0.0827958	0.11926	-0.0153067	0.113373
ZNF788	0.162639	0.15627	0.0418502	0.113357
RP11.545I5.3	0.0489738	0.0662921	0.0433539	0.113328
RP11.274B21.12	0.0198901	0.0398175	0.0402745	0.113306
SERPING1	0.097458	0.0929297	0.0684086	0.113296
CSNK2B	0.0416856	0.075522	0.0260226	0.113263
TCTA	0.0264149	0.0385716	0.0310059	0.113263
FOXN2	0.161535	0.132639	0.0966347	0.113232
C16orf62	0.0976782	0.0870143	0.0600052	0.113207
RP11.761E20.1	0.0875458	0.0798659	0.0451405	0.11313
NUP93	0.0706245	0.0811959	-0.00142579	0.113127
OSGIN2	0.08144	0.0782275	0.0333955	0.113103
SERINC2	-0.0125407	0.0178543	0.00590425	0.113094
SGCG	0.0454848	0.0609664	0.0247561	0.113084
PTEN	0.0569884	0.0625961	0.0735729	0.113082
MAVS	0.124225	0.132396	0.0741048	0.113032
NEIL1	0.0414891	0.0587382	0.0495254	0.112981
PEX7	0.0490744	0.0409633	0.0266422	0.112975
CCDC175	0.282852	0.251079	0.0710305	0.112964
CDC20P1	0.0912475	0.10618	0.0861296	0.112948
RP11.336N8.4	0.133302	0.144019	0.0587498	0.112922
CENPBD1P1	0.103235	0.104128	0.0900401	0.112868
GAB1	0.34158	0.269495	0.166706	0.112821
THUMPD1	0.102161	0.0870934	0.101277	0.112817
GEMIN8	0.0823779	0.0798588	0.0873832	0.112738
ETF1	0.184298	0.153753	0.145826	0.112705
GAPDHP40	0.0863155	0.111484	0.0269729	0.112673
FAM122B	0.0941188	0.129433	0.0438217	0.112664
IRF9	0.0705692	0.096674	0.0455647	0.112661
RP11.266K4.9	0.0334268	0.0437501	0.106827	0.112609
RP11.629B11.5	0.0335075	0.0910233	0.0223581	0.112599
SSBP1	0.144501	0.1289	0.166674	0.112573
STIP1	0.153845	0.137965	0.0785933	0.112571
HIPK1	0.152813	0.139713	0.11094	0.112539
IGFLR1	0.053103	0.090788	0.0156194	0.112506
XPOT	0.117743	0.114325	0.107038	0.112482
LPHN2	0.149704	0.128717	0.129105	0.112477
MYEF2	0.0875521	0.0690741	0.112782	0.112475
TUBB4B	0.235707	0.22647	0.129582	0.112469
PPAP2A	0.0696265	0.0772136	0.0424069	0.112459
TNIP1	0.063345	0.084993	0.0927561	0.112453
BMS1P1	0.00981403	-0.00115452	0.0441715	0.112381
TPST1	0.0717864	0.0748315	0.0518771	0.112353
C9orf156	0.0974931	0.124329	0.0342896	0.112335
EIF3J.AS1	0.098111	0.100756	0.0929619	0.112267
MT.TH	0.0114185	0.0169999	0.0682825	0.112267
HIPK2	0.152107	0.147494	0.0458471	0.112204
WRAP53	0.0761498	0.081575	0.0631759	0.112171
FAM57A	0.111916	0.126565	0.105771	0.112157
DNAJC1	0.257904	0.224202	0.0678103	0.112088
CTD.2291D10.4	0.0537623	0.0959179	-0.0410153	0.11206
HNRNPA3	0.148736	0.126085	0.0838722	0.112036
HMGN1P8	-0.00177741	0.00285261	0.0493957	0.112001
HSD17B7	0.188543	0.170117	0.141755	0.111988
KIF11	0.259905	0.257611	0.0624366	0.111982
EFCAB11	0.125117	0.142942	0.016908	0.111936
FAM182B	0.278004	0.220427	0.134039	0.111905
MON1B	0.0714801	0.0938321	0.0216192	0.11188
SFT2D2	0.175042	0.169651	0.0522327	0.111851
PRKD1	0.190439	0.163309	0.0498653	0.111828
VCPIP1	0.0266538	0.0578873	0.02075	0.111795
RNF213	0.200144	0.180409	0.0932331	0.111774
CBX5	0.159649	0.136594	0.0453569	0.111702
M6PR	0.0804623	0.100437	0.0112757	0.11169
MEA1	0.119108	0.11503	0.0529309	0.11166
NCOR1	0.112755	0.101975	0.141422	0.111637
ITGAV	0.223014	0.206342	0.0878461	0.111637
HEATR6	0.0485406	0.0597738	0.00797817	0.111626
HDLBP	0.18564	0.152082	0.158252	0.111563
HSPE1	0.226056	0.180252	0.215269	0.111549
SOD1	0.176804	0.163852	0.0838803	0.11152
ERVK3.1	0.0646263	0.0626831	0.0529174	0.111515
RAD51.AS1	0.0751931	0.0644822	0.111783	0.111512
TTLL5	0.10334	0.107873	0.0526212	0.111506
SRRT	0.123426	0.0980574	0.101573	0.111461
ZNF184	0.12157	0.0891701	0.120049	0.11144
DCTN2	0.0561379	0.0709213	0.106351	0.111423
RP11.432J22.2	-0.00461537	0.0233	0.0519721	0.111406
FAM76A	0.110178	0.105959	0.114802	0.111375
KANSL1	0.060125	0.0579681	0.0830086	0.11135
FST	0.146248	0.118036	0.0614468	0.111206
JRKL	0.0257757	0.0452344	0.0119665	0.11118
OMA1	0.0687796	0.0804411	-0.00706952	0.111116
PTTG1IP	0.081165	0.108291	0.0046556	0.111084
NR2E1	0.295059	0.242662	0.0988602	0.111039
TVP23B	0.0954581	0.111741	0.0781224	0.110987
MRPS30	0.0508799	0.0894126	0.00375831	0.110957
ARHGEF12	0.0570756	0.034247	0.112466	0.110908
SCD	0.299297	0.262062	0.159363	0.110904
TTL	0.0711668	0.0684927	0.0931175	0.110853
PRDM11	0.0703679	0.0867717	0.0256874	0.110821
TM9SF1	0.0760647	0.101303	-0.00356258	0.110816
FERMT1	0.0345079	0.036701	0.0781632	0.110792
NUAK1	-0.0167959	0.0135935	0.00784668	0.110741
MAP6D1	0.00580309	0.0465347	0.0227027	0.110732
SCUBE1	0.0382827	0.04719	0.10493	0.110721
ILK	0.256532	0.200923	0.164153	0.110672
SH3KBP1	-0.011274	0.0252509	0.0162516	0.110632
DCAF6	0.0368001	0.0660969	-0.0154136	0.110581
CTD.2544H17.1	0.155935	0.141166	0.104179	0.110576
TMEM168	0.122123	0.10106	0.0995442	0.110551
INTS10	0.068258	0.0697318	0.0724206	0.110503
OMG	0.0496986	0.0780497	-0.00250247	0.110471
AC072062.1	0.0501221	0.0727503	-0.0151697	0.110458
WSB1	0.0759417	0.0724392	0.123343	0.110453
GS1.124K5.4	0.0533625	0.0519341	0.123216	0.110428
SNX27	0.084983	0.0705385	0.136778	0.110417
SPPL2B	0.0768106	0.105704	0.017138	0.110392
POLR2G	0.128437	0.126696	0.0579202	0.110381
PRTFDC1	0.14231	0.155504	0.0409192	0.11036
MORF4L1P1	0.0774467	0.0787654	0.0729548	0.110352
RNF217	0.168868	0.149541	0.109484	0.110215
SH3BP2	0.0200369	0.0400247	0.0902578	0.110205
GOLGA8B	0.0391345	0.058189	0.069289	0.110204
SMARCA1	0.189838	0.161242	0.141543	0.110145
SLC3A1	0.0557498	0.0622777	0.0298989	0.110133
FAM65C	0.0542526	0.0636023	0.100647	0.11013
RP11.104G3.7	-0.0114609	0.0162085	0.0408095	0.110112
CHP1	0.201825	0.190459	0.14514	0.110076
ZYG11B	0.00190747	0.0370554	-0.0189491	0.110074
DNAJC7	0.150949	0.0965356	0.187614	0.110053
EFTUD2	0.15238	0.138127	0.184559	0.110051
SORD	0.11538	0.112066	0.137748	0.110021
CCDC14	0.123932	0.133145	0.0809166	0.11
SC5D	0.152478	0.141247	0.150655	0.109999
ARMC6	0.0150941	-0.0069625	0.0292868	0.109957
GNG5	0.306979	0.27935	0.0637237	0.109955
PRKAR1A	0.0728953	0.0742069	0.119873	0.109953
NUP107	0.166628	0.144229	0.12067	0.109946
GS1.279B7.1	0.0128265	0.0428732	-0.0179275	0.109928
AGBL1	0.156841	0.164675	0.104916	0.109925
STARD9	0.145054	0.104027	0.0852074	0.109838
MIER1	0.143322	0.134684	0.106552	0.109828
PMS2P1	0.0892264	0.1024	0.0121792	0.10982
QRICH1	0.0742094	0.053973	0.0870025	0.109804
METRN	0.0752947	0.102232	0.00196026	0.109799
DPAGT1	0.121604	0.128657	0.0887713	0.109781
ILKAP	0.0308663	0.0351759	0.0706728	0.109741
H2AFZP1	0.00993362	0.0286971	0.0191934	0.109729
VAT1L	0.299792	0.269666	0.122461	0.109725
TMEM60	0.121167	0.114869	0.0833519	0.10971
ZNF780A	0.0512221	0.0536389	0.0566287	0.109685
OAT	0.285638	0.234922	0.132175	0.109665
CTA.407F11.7	-0.0303893	0.00711631	-0.0616101	0.109655
CASP8AP2	0.0678114	0.108201	0.0101569	0.109646
KAL1	0.194689	0.229871	-0.0179355	0.109637
AJUBA	0.322405	0.272888	0.114259	0.109631
RP4.791M13.3	-0.0166963	-0.0116541	0.0283235	0.109543
BCAS2	0.0936079	0.0986954	0.144134	0.109532
KDM4A.AS1	0.0308433	0.035256	0.0558882	0.109523
LIX1L	0.140461	0.154196	0.0651217	0.109502
DPYSL2	0.000606339	0.0219517	0.0425949	0.109416
KCNJ13	0.066056	0.0650424	0.060993	0.109411
ORMDL3	0.0271092	0.0515134	0.0338856	0.1094
ZNF660	0.0431948	0.0413094	0.0483348	0.109372
RP11.429B14.1	0.0561523	0.0793156	0.0143781	0.109367
ZNF121	0.131417	0.116658	0.0943842	0.109362
MTND1P23	-0.0014327	0.0221292	-0.0134692	0.109285
PDIA3	0.16835	0.187867	0.0357051	0.109271
COX10.AS1	0.0427796	0.0781009	0.0639115	0.109245
MCL1	0.221367	0.213725	0.0785563	0.109194
MAGED2	0.139907	0.124391	0.113753	0.109188
SPRED2	0.129646	0.130601	0.0821206	0.109176
NBPF15	0.217128	0.193869	0.100581	0.109164
NSFL1C	0.0959304	0.082538	0.107416	0.109149
PCBP1.AS1	0.0108062	0.00794917	0.0195369	0.109147
RHOQP3	0.0611369	0.0894659	0.00691479	0.10913
GEM	0.221021	0.19071	0.10591	0.109112
BMP2K	0.112549	0.127886	0.0547653	0.109095
ZNF639	0.0710339	0.072433	0.0454609	0.109056
TMEM167A	0.0417243	0.0582221	0.00310605	0.109046
CTC.429P9.5	0.00936704	0.0193865	0.0547468	0.109034
AC099512.1	0.149839	0.142297	0.0586682	0.109029
FDX1	0.07932	0.0705345	0.0451141	0.109021
NOL10	0.118053	0.12711	0.0741607	0.108988
RP11.44M6.3	-0.00041615	0.0423227	-0.0210191	0.108909
ERH	0.112536	0.125585	0.0739017	0.10885
RABGGTB	0.124906	0.101064	0.128572	0.108841
SLC39A7	0.0225771	0.0380369	0.0168899	0.108834
ZNF772	0.0446236	0.0420554	0.0502964	0.108814
DOCK1	0.328199	0.27509	0.126622	0.108741
OXR1	0.164196	0.172375	0.0313087	0.1087
ETV1	0.280994	0.230661	0.148133	0.108693
BTG3	0.234344	0.197959	0.14304	0.108691
DAAM1	0.00658379	0.011844	0.151396	0.108665
RP11.611E13.2	0.0104856	0.0183082	-0.062324	0.108635
RECQL	0.0861314	0.0681236	0.0731819	0.108633
ATP6AP1	0.0206523	0.0341997	0.0388211	0.10862
NKTR	0.0863042	0.0677601	0.125424	0.108603
DCP2	0.142076	0.132626	0.0891861	0.108568
TAF1B	0.114286	0.107268	0.0713104	0.108567
TOMM5	0.121217	0.104851	0.0456102	0.108389
JPH1	0.216247	0.18696	0.132298	0.108369
HIST2H2BA	0.0697804	0.0828985	0.097628	0.108352
RP11.490O6.2	0.00235736	0.058244	-0.0223417	0.10831
CCDC132	0.0153037	0.0242508	0.056065	0.108307
IKBKB	0.0263778	0.068489	0.0362684	0.108296
LITAF	0.349758	0.325618	0.0706553	0.108288
NUDT19	0.170443	0.143229	0.116756	0.108275
ZNF730	0.141872	0.150756	0.0684686	0.108241
RP5.827C21.6	-0.0224266	-0.0142014	-0.00711695	0.108241
KLHL31	0.0478742	0.0813959	0.00191066	0.108174
JAM2	0.304078	0.269415	0.0979247	0.108118
LRIG1	0.350565	0.310025	0.131598	0.108094
ZNF350	-0.0103433	0.00155244	0.00322117	0.108092
AC006115.3	0.137007	0.147534	-0.00453423	0.108087
AP5M1	0.0488813	0.0568427	0.0517089	0.108064
LYPLA2	0.0234226	0.047705	0.0412329	0.108059
MSI1	0.197968	0.173392	0.0579856	0.108029
SMG7	0.0547755	0.0743999	0.0417744	0.108009
OTUD6B	0.0373241	0.0503262	0.0250961	0.107941
NIT1	0.086133	0.0992193	0.0314835	0.107939
BIN3	0.0876866	0.0815118	0.127585	0.107919
NF1	0.104804	0.0985657	0.0857874	0.107895
AC130469.2	-0.0422124	-0.00527277	-0.0587253	0.107863
FIGNL1	0.0811432	0.106595	0.0616381	0.107836
SACS	0.0739204	0.0647432	0.0402028	0.107831
ZDHHC2	0.170405	0.171371	0.0648897	0.107784
THOC7	0.0434112	0.0628992	0.0805852	0.107781
XPO1	0.179186	0.173187	0.102673	0.10777
PAFAH1B2	0.0489822	0.0704205	0.0235101	0.107768
SRGAP3	0.167537	0.126675	0.134134	0.107725
SLC35G2	0.121092	0.124887	0.0317408	0.107681
GMNN	0.256801	0.241055	0.0504379	0.107681
CNN3	0.314613	0.274398	0.190854	0.10767
QKI	0.273028	0.214652	0.135834	0.107652
AC007395.3	-0.017614	0.00875049	-0.0203878	0.107633
DHX9	0.150297	0.13844	0.119657	0.10763
FAXC	-0.0548038	-0.0198556	0.0874122	0.107614
LRRTM4	-0.00770222	-0.00134301	0.0267928	0.107598
PAN3	0.122683	0.0964156	0.123299	0.107542
PRC1	0.24673	0.231833	0.107702	0.107535
TRIM2	0.0792656	0.0724993	0.12706	0.107523
HIST1H2BPS2	0.0644459	0.0902565	0.0207899	0.107474
MAU2	0.0287807	0.0423429	0.0374841	0.107457
IFNAR1	0.126532	0.127381	0.123677	0.107446
RP11.48B3.4	0.0177973	0.0130392	0.0617507	0.107429
PRRC2A	0.0975222	0.10504	-0.0146731	0.107395
OTUB1	0.0700552	0.0853976	0.102939	0.107343
WNK3	-0.0137492	0.0206909	0.0590826	0.107342
HTR2A	0.333403	0.275792	0.166926	0.10733
PSMC1P1	0.129741	0.0858784	0.165793	0.107304
MAGT1	0.308687	0.260653	0.182669	0.107282
TOP2A	0.299381	0.274107	0.100826	0.107239
SH3RF1	0.26268	0.229186	0.103646	0.10723
TAS2R5	0.0249518	0.0332611	0.0851252	0.107184
TUBB2B	-0.0262351	-0.0131396	0.0863314	0.107144
EBP	0.0636457	0.0611524	0.0805423	0.107063
MRPL39	0.0865491	0.0903463	0.0708273	0.107047
COL22A1	0.105235	0.135025	-0.0158684	0.10704
LONP2	0.0882761	0.0616302	0.0737623	0.107031
RP11.85O21.5	0.0709807	0.0809756	0.0424988	0.10703
SNORA9	-0.0232352	0.00773829	-0.0403726	0.107008
KIAA0907	0.05099	0.0599373	0.0264892	0.106987
C22orf39	0.0554964	0.0839359	0.0494441	0.106939
AVEN	0.00961983	0.0242015	0.0531429	0.106928
EIF3A	0.13909	0.11554	0.0602561	0.106852
SRRM2	0.137503	0.126539	0.128179	0.106811
N4BP2L2	0.0824993	0.0778135	0.0517362	0.106782
TMEM150C	-0.0517169	-0.0133002	-0.025404	0.106768
ATP6V1C1	0.0440434	0.0764012	0.0328587	0.106759
TNFAIP8L1	0.0674426	0.0537472	0.0659572	0.106748
CDC5L	0.111554	0.0880708	0.0764762	0.106745
RNA5SP297	0.0173236	0.0324569	0.0560344	0.106737
SNORD116.30	-0.0162263	-0.00823672	0.0471459	0.106698
CEP128	0.143623	0.141132	0.0487854	0.106692
PCF11	0.131244	0.116337	0.128573	0.10668
MRPL43	0.0548098	0.0444997	0.0916572	0.10662
NPC2	0.183733	0.165256	0.107922	0.106576
ST8SIA1	0.060484	0.0846638	0.0264718	0.106551
AC013727.1	0.127636	0.129497	0.105626	0.106537
PIP5K1C	0.0264632	0.0271989	0.0176117	0.106521
WDR49	0.224933	0.204301	0.0680831	0.106425
MMAB	0.205262	0.191433	0.140702	0.106393
FAM182A	0.167117	0.15529	0.0565731	0.106386
MOB4	0.0500483	0.0687789	0.0243415	0.106379
LSM5	0.136454	0.138513	0.059577	0.106328
BNIP3	0.0925358	0.088143	0.0697283	0.106309
NTRK3	0.121789	0.105839	0.191046	0.106258
MLK7.AS1	0.0514509	0.067968	0.0238423	0.106255
CTD.2514C3.1	0.199335	0.192132	0.0784758	0.106201
EIF3J	0.0605817	0.0674646	0.0638946	0.106197
FAM208A	0.111806	0.127697	0.0803224	0.10615
FYTTD1	0.00258082	0.0306888	0.0439848	0.106119
CTD.3162L10.1	0.00683196	0.0207303	0.031036	0.106047
KIAA0101	0.261901	0.263227	0.0379403	0.105991
TPT1.AS1	0.0349806	0.0645063	0.064281	0.105904
AKT1S1	0.0580481	0.0730605	0.0539566	0.105903
LINC00242	-0.0127719	0.0210694	-0.00189787	0.105896
RP11.697E2.9	0.0230379	0.0242156	0.0541931	0.105879
RP11.817I4.2	0.0686655	0.064361	0.116868	0.105869
POLR2L	0.2154	0.174065	0.121155	0.105863
SYNJ2BP	0.0863853	0.0755701	0.0836616	0.105853
TSSK3	-0.00845359	0.0022395	-0.00631492	0.105797
RP11.420K8.1	0.0253086	0.0303359	0.104026	0.105778
TTC9C	0.081046	0.083888	0.0523117	0.105725
RP11.526F3.1	0.0355501	0.0676191	0.0340316	0.105707
RP2	0.130899	0.138597	0.091355	0.105692
AP001172.2	0.243378	0.223383	0.0971898	0.105677
EGR1	0.301967	0.26731	0.180533	0.105676
GPR135	0.0752899	0.0794691	0.0532299	0.10565
MDM4	0.110831	0.0900895	0.127153	0.105649
CD63	0.27089	0.232328	0.0873002	0.105622
MTRNR2L3	0.0548091	0.0521354	0.054524	0.105618
ARL13B	0.128939	0.122709	0.0698575	0.10557
PKN2	0.127318	0.112868	-0.0262721	0.105561
CEP57	0.0967698	0.0683564	0.169805	0.10551
RP11.1415C14.3	0.0270724	0.0482801	0.0348624	0.105419
MARK1	0.0614264	0.0711825	0.119602	0.105417
GAPDH	0.18683	0.170321	0.0411795	0.105417
IFT74	0.228709	0.195106	0.155741	0.105327
WDR24	0.0206046	0.0266389	0.0452306	0.10527
UMPS	0.0980098	0.102352	0.0417625	0.105187
RP11.120J1.1	0.1097	0.094739	0.085467	0.105104
RP1.283E3.8	-0.0349489	-0.00927072	-0.0396511	0.105098
RP11.216M21.1	0.0120824	0.018674	0.0685934	0.105069
OLFML1	0.0412869	0.0504878	0.0447737	0.105052
CTDSP2	0.216661	0.16744	0.159379	0.105052
PSMD1	0.0971882	0.0977871	0.0702007	0.105018
VEPH1	0.339241	0.311504	0.114595	0.105011
AC013394.2	0.0793189	0.0666753	0.119768	0.104951
KB.1205A7.2	0.0697532	0.137219	-0.00636247	0.104944
LINC00982	0.110174	0.148735	0.0137206	0.104867
DCAF8	0.152575	0.127683	0.0852856	0.104855
AC004069.2	-0.00348927	0.0214102	0.0870875	0.104821
RNU4ATAC	0.0683479	0.0556941	0.0644801	0.104778
RP11.706O15.7	-0.033225	-0.017926	-0.0234406	0.104763
SLC16A7	-0.0231591	-0.0021427	0.00471177	0.104749
CLK1	0.0144628	0.0398858	0.0191541	0.104693
RP11.114M5.1	0.000346948	0.032291	-0.00309895	0.104691
CTD.2256P15.2	0.019572	0.0646435	0.0112261	0.10465
SREBF2	0.15087	0.126927	0.105019	0.104642
SCARNA11	-0.0226847	-0.0036617	-0.0722174	0.104627
RP1.317E23.3	0.0420477	0.0739686	0.0137474	0.104625
UGP2	0.0938055	0.118103	0.0260391	0.104604
ZCCHC14	0.0368632	0.0390436	0.0268446	0.104589
LAMTOR5.AS1	0.0407218	0.0508826	0.0418069	0.104561
CYSTM1	0.169136	0.146794	0.112548	0.104549
GOLGA8A	0.0431657	0.0542879	0.0356898	0.104544
CECR1	0.109815	0.124141	0.0786476	0.104541
KIF28P	0.0237191	0.0400731	0.0258619	0.104497
BAZ1B	0.102035	0.0744354	0.082822	0.104483
COL9A1	0.28485	0.2532	0.0832219	0.104443
PPIA	0.140166	0.117428	0.129548	0.104427
USO1	0.0870983	0.0925591	0.0164153	0.104419
SARNP	0.0571845	0.0715346	0.100111	0.104414
MORF4	0.0501116	0.0457565	0.0820646	0.104365
PPP2R5D	0.0775184	0.0584661	0.148331	0.104327
DNAJC10	0.089614	0.0953429	0.0852336	0.104323
NUP210	0.0991697	0.116395	0.0482702	0.104319
SRSF12	0.0457157	0.0519772	0.0199149	0.104303
SERP1	0.139753	0.114755	0.132955	0.10429
KB.1460A1.5	-0.0423588	-0.0166241	-0.0442779	0.104194
AKAP17A	0.0347524	0.0439494	0.0253863	0.104143
CFDP1	0.0496462	0.0632316	0.0685059	0.104083
TOX3	0.132251	0.0955842	0.0805336	0.104076
RP11.15A1.3	0.0756466	0.0782373	0.0447415	0.10405
CFL1	0.00481784	0.0355349	-0.0260788	0.104024
MARVELD3	0.00758593	0.0399935	0.0154802	0.103942
PPM1K	0.238175	0.221213	0.132945	0.103927
GS1.124K5.12	0.0275037	0.0728474	-0.0440217	0.103924
ZC3H7B	0.0616369	0.0886193	0.012868	0.103914
RP11.1149M10.1	0.0264945	0.0361515	-0.0105233	0.10389
AQR	0.0787242	0.0765894	0.119194	0.103877
CLIC1	0.189642	0.183019	0.0606413	0.103865
CUX1	0.10191	0.0857399	0.054658	0.103865
RP11.166B2.3	0.0845916	0.0508626	0.0461059	0.103835
RHBDD2	0.126432	0.113135	0.0623753	0.103826
KLB	0.019282	0.0581656	-0.0171468	0.103781
PFN1P3	0.0244572	0.0271098	0.0526374	0.103733
FTSJ2	0.0826937	0.0632909	0.0808452	0.103721
PRIM2	0.127454	0.132952	0.101689	0.103701
ZDBF2	0.0756789	0.0878499	-0.0034178	0.103697
ZFYVE16	0.132131	0.111655	0.0645188	0.103686
POU2F1	0.132248	0.105887	0.100967	0.103656
FDPS	0.212611	0.19139	0.117651	0.103644
RALGAPA1	0.0749822	0.087627	0.0554237	0.103618
C5	0.141275	0.118996	0.042702	0.103576
RNU2.63P	0.101385	0.111827	0.0164006	0.103571
HSPD1P1	0.206126	0.183415	0.097971	0.103526
USP47	0.101891	0.0826066	0.137803	0.103504
FLJ31306	0.05893	0.0589425	0.121806	0.103486
PDCD11	0.0344587	0.0343328	0.111623	0.103462
DDB1	0.123984	0.111379	0.123856	0.103453
USF2	-0.0178643	0.0170777	0.0225743	0.103446
RP11.521I2.3	0.0438607	0.0431181	0.0894192	0.103432
APC	0.111807	0.0874685	0.177343	0.103397
C6orf106	0.040695	0.0521046	0.0127329	0.103389
ZNF573	0.0330231	0.0363241	0.0380974	0.103385
LSS	0.13822	0.149625	0.107273	0.103377
MALSU1	0.0612267	0.0693956	0.0699304	0.103376
RP11.139K1.2	0.100619	0.097263	0.07844	0.103323
AC099754.1	0.137293	0.141889	0.0695041	0.1033
RFC2	0.140852	0.131248	0.0270836	0.10324
C5orf15	0.0795638	0.0833233	0.0947388	0.103183
HIATL1	0.15434	0.121537	0.085376	0.103149
ZNF562	0.00298407	0.0139223	0.025418	0.103148
MACF1	0.0554618	0.0512512	0.111982	0.103147
C17orf75	0.0638391	0.0753747	0.0123602	0.103109
SRPR	0.122266	0.119111	0.0709884	0.103077
SNRPD3	0.123676	0.135806	0.0119718	0.10307
KIAA2022	0.0357993	0.0375828	0.0692568	0.103063
RPL21P17	0.0412126	0.0341986	0.0134568	0.103052
RP11.380G5.2	0.0553723	0.0421784	0.0437326	0.103003
C11orf31	0.0746987	0.0809511	0.0542477	0.102989
GIGYF1	0.02992	0.0512349	0.00624656	0.102936
RP11.269F19.2	0.0636525	0.0775153	0.0428541	0.102934
ELMOD2	0.0975599	0.0722204	0.101584	0.102901
ZNF546	0.0315161	0.0301115	0.074314	0.10284
SPARC	0.491123	0.394675	0.21431	0.102807
RANBP6	0.0513602	0.0579061	0.0603713	0.102753
NXN	0.0627413	0.0824426	0.0602822	0.10272
IFT46	0.0859502	0.0785144	0.0338729	0.102688
ZIC2	0.438407	0.35093	0.139404	0.102672
TMPO	0.139443	0.127784	0.0713204	0.102655
KCNH7	0.112171	0.101737	0.0755612	0.102622
BNIP1	0.105531	0.112289	0.0790676	0.102583
PHC3	0.126802	0.103072	0.129842	0.102583
GOLM1	0.136751	0.135877	0.0912058	0.102563
RP11.500G22.5	0.0469823	0.0396003	0.0352523	0.102523
ACACA	0.0870195	0.0919893	0.132691	0.102515
TTC4	0.064157	0.0739608	0.0862996	0.102484
C6orf211	0.111651	0.0964635	0.106383	0.10245
EIF2AK2	0.197571	0.182219	0.0455657	0.102448
CTBP2	0.219226	0.167079	0.150698	0.102439
CBX6	0.104109	0.104893	0.0187346	0.102422
ZNF107	0.0748788	0.0721451	0.0664165	0.102399
MOSPD2	0.112071	0.117284	0.0436601	0.102391
PSMA7	0.0619468	0.0801481	0.0695205	0.102388
RNU6.341P	0.00601495	0.0135721	0.00406038	0.102385
RP11.95I19.3	0.162491	0.169695	0.105647	0.102333
PMM2	0.0755141	0.0737115	0.0920142	0.102299
ZNF776	0.0595244	0.0649601	0.0601597	0.102288
RHOJ	0.323217	0.275951	0.108261	0.102285
KTN1	0.192492	0.159343	0.0792917	0.102238
CTDSPL2	0.103805	0.111572	0.03899	0.102192
RP11.259K5.2	0.0685406	0.105247	0.0227323	0.102168
STARD3NL	0.153643	0.120063	0.201639	0.102149
RP11.3D4.3	-0.00130951	0.013229	0.0499795	0.102144
IWS1	0.0663722	0.080125	0.0747314	0.10214
PDGFRB	0.208858	0.165293	0.0420682	0.102126
PRR5L	0.114788	0.0983575	0.0841958	0.102111
WDR61	0.124047	0.0976499	0.0880045	0.10207
EDA	0.0597747	0.0765452	0.106127	0.102058
PTPRA	0.131231	0.104134	0.0448528	0.102038
MLLT10	0.207792	0.153144	0.143236	0.101904
ZDHHC3	0.0227826	0.0123454	0.0628899	0.101883
HGF	0.245523	0.219536	0.0991588	0.101881
WDSUB1	-0.012883	0.0372839	-0.0113555	0.101876
RP11.119H12.4	-0.0114752	0.0125652	0.0383872	0.101871
ANLN	0.273062	0.234587	0.115536	0.101853
RAB26	0.0440664	0.034014	0.0594772	0.101821
KIAA1191	0.0372216	0.0337753	-0.00941634	0.101819
PSMB5	0.0905311	0.10245	-0.0111954	0.101781
TOX4	0.123614	0.102445	0.143227	0.101761
BICC1	0.399042	0.336265	0.126022	0.101744
PRR4	0.0215419	0.0589576	0.108364	0.101712
FANCI	0.221954	0.211521	0.074557	0.10168
TGIF2	0.252522	0.190987	0.0690017	0.101664
RP11.498C9.15	0.0706314	0.0737004	0.0388303	0.101627
RP11.249L21.4	-0.00198898	0.0033071	0.0458523	0.101625
ARPC3	0.0684312	0.0720244	0.0702153	0.101565
AC007285.7	0.0412126	0.0408769	0.154656	0.101526
SEC63	0.0232595	0.0180238	0.0599195	0.101515
SEC11A	0.0766672	0.0877588	0.0295537	0.101512
ZC3H4	0.0452168	0.0784338	0.0464898	0.101505
ZNF543	0.0381998	0.0602037	0.0683429	0.101486
LMBRD2	0.00216801	0.0131775	0.103498	0.101457
UCP2	0.191956	0.191101	0.097329	0.10145
ZNF425	0.0369856	0.0635849	0.0200216	0.101431
TAF9	0.16844	0.143997	0.11541	0.101408
TCERG1	0.0820436	0.0633108	0.0988969	0.101406
TRRAP	0.0974418	0.0797161	0.118012	0.101397
RP11.266K22.2	0.0475816	0.0348508	0.0829056	0.101395
NCOA2	0.040181	0.0607312	-0.0473009	0.101365
MAGI1	0.310676	0.250129	0.161677	0.101364
RHNO1	0.105898	0.130812	0.0202106	0.101333
PRKCA	0.0745763	0.0796627	0.109513	0.101328
C9orf139	-0.00330637	9.56e-05	0.0623419	0.101291
IFI27L2	0.191672	0.170993	0.0808677	0.101254
CWC25	0.106331	0.0947112	0.0610362	0.101246
CENPI	0.216295	0.201503	0.0986838	0.101229
MRPS25	0.070776	0.0695836	-0.0358852	0.101227
ERGIC2	0.128776	0.109852	0.0989552	0.101227
ITGB5	0.211838	0.219883	0.0177452	0.101222
TLN2	0.212388	0.178955	0.162149	0.101195
IDI1	0.261181	0.234831	0.140381	0.101193
RAD51C	0.0722709	0.0772006	-0.0120197	0.101138
CTTN	0.00264917	0.0297022	-0.0405932	0.10113
ACSS2	0.0505927	0.05828	0.0409498	0.101125
ADCY6	0.0354266	0.0703579	-0.00647372	0.101113
TMEM216	0.114834	0.123849	0.00889443	0.101089
MLC1	0.319518	0.298243	0.042069	0.101062
PMEPA1	0.0415858	0.0348151	0.065488	0.101061
YARS2	0.0415755	0.0172955	0.0841071	0.100956
PHTF2	0.0743536	0.0910368	0.0314192	0.100921
RCN1P2	0.1818	0.171091	0.1134	0.100904
CEP83	0.194522	0.169982	0.0974066	0.10087
LINC00094	0.105215	0.0903025	0.0970742	0.100818
RP11.353N4.6	0.0476761	0.0696431	0.0617925	0.100808
TAF13	0.212606	0.189621	0.0835598	0.100802
PIN4	0.0276206	0.0560106	-8.46e-06	0.100756
IDH3A	0.0527758	0.0676183	0.0504943	0.100701
RP11.713C19.2	0.0378874	0.0746786	-0.0324823	0.100645
DDX17	0.107259	0.0883575	0.0635856	0.100557
RP11.342K6.3	0.0333604	0.0489051	0.0718132	0.100548
KPNA2	0.190977	0.184233	0.113984	0.100532
RP4.575N6.5	0.115635	0.124651	0.087779	0.100523
UBB	0.148699	0.118845	0.0358054	0.10049
TBC1D8B	0.0614795	0.0690668	0.0359726	0.100462
GPC4	0.304468	0.257153	0.115325	0.100422
FAM135A	0.110179	0.103572	0.0830454	0.100401
SCAI	0.0413714	0.0636598	0.0404542	0.10035
NUDT7	0.196362	0.200385	0.0867933	0.100343
RAB5C	0.0317792	0.049552	-0.0171392	0.100327
RP11.449H15.2	0.0632929	0.0580324	0.0369334	0.100304
ZNF331	0.0901984	0.10815	0.0509713	0.100284
ENTPD5	0.0714925	0.115884	0.0199875	0.100247
ALDH1B1	0.0289484	0.0490931	0.0135526	0.100235
ATP6V1B2	0.045824	0.0666654	0.0200594	0.100217
NCK1.AS1	0.0215763	0.0488542	-0.0416807	0.100207
RFXANK	0.217284	0.183744	0.105587	0.100159
ZNF534	0.0183635	0.0288686	0.0225208	0.100127
WDR45	0.0625757	0.0482837	0.0572345	0.100126
HBEGF	0.184195	0.16673	0.0705484	0.10012
CMSS1	0.0588543	0.0670525	0.0956391	0.100082
RP11.153M3.1	0.119967	0.12874	0.0332152	0.100016
PDE9A	0.0786864	0.0551209	0.111628	0.0999938
NFIB	0.0109647	0.0262126	0.0596962	0.0999569
NSD1	0.085596	0.0918242	0.0816802	0.0999395
RBM14	0.122149	0.0829624	0.0776786	0.0999351
DCAF10	0.0790515	0.0502424	0.113217	0.0999248
MORC4	0.149253	0.132599	0.070822	0.0999115
NCAN	0.157814	0.124562	0.131954	0.0999039
TYR	-0.00604319	0.0195002	0.00124284	0.0998963
LINC00461	0.0931456	0.0589637	0.108899	0.0998828
MZT2B	0.0875073	0.104534	-0.0085007	0.0998385
FNTA	0.094278	0.0957019	0.128348	0.0998078
HNRNPU	0.106636	0.10397	0.0983732	0.0997896
MUT	0.107597	0.0990895	0.0339238	0.0997263
SRP54	0.135538	0.12784	0.0556725	0.0996638
CCDC84	0.0516304	0.0625381	0.0858574	0.0996522
TOPORS	0.131849	0.103758	0.0895726	0.0996302
SEC61B	0.0858256	0.086874	0.052211	0.0996215
EFR3A	0.115199	0.132071	0.0699715	0.0995932
PLK4	0.211851	0.182118	0.104348	0.0995833
RP11.677N16.1	0.0416782	0.0376059	0.0800723	0.0995783
SDCBPP2	-0.00499853	-0.000592711	0.0568273	0.0995748
TIMM23	0.123474	0.105363	0.0788973	0.0995642
ZNF644	0.11156	0.0998728	0.121433	0.0995605
PPIEL	0.0233895	0.0321534	0.00836097	0.099522
TAOK1	0.111424	0.0883214	0.156439	0.0995207
CTD.2353F22.1	0.174956	0.167344	0.0534743	0.0995135
MTERFD2	0.038065	0.0387297	0.0829628	0.0995033
BORA	0.115739	0.122831	0.0486826	0.0994805
TMEM116	0.0773884	0.0823339	0.0375267	0.0994281
GNAO1	0.00387672	0.0212517	0.119271	0.099401
TMEM17	0.0686535	0.082775	0.0492613	0.0993166
ZBTB10	0.103239	0.0714054	0.128149	0.0992999
B3GAT1	-0.0372946	0.00129439	0.0372059	0.0992989
RNU6.136P	0.00561195	0.0363897	-0.0323009	0.0992419
AMOTL2	0.154218	0.137413	0.0976324	0.0991802
RBM19	0.0626208	0.0652658	0.0696501	0.0991683
AC114877.3	0.175508	0.174179	0.0298784	0.0991348
DACT1	-0.0988158	-0.0719164	-0.0280888	0.0991167
RNF130	0.0363506	0.0345936	0.0472243	0.0991004
AC002310.12	-0.0167346	0.0187137	-0.00617461	0.0990674
TMEM261	0.0717754	0.0899309	0.0162706	0.0990423
SF3B2	0.112395	0.103359	0.0877826	0.0990318
NBPF25P	0.213577	0.163998	0.112416	0.098994
ESYT1	0.138811	0.121276	0.0770924	0.0989494
RP11.556O9.2	0.0441841	0.0600515	0.0959915	0.0989373
AC010761.13	0.00440409	0.0367665	-0.0546207	0.0989081
ORC6	0.227202	0.22071	0.0390096	0.0988289
GATAD2B	0.0181627	0.0116908	0.077557	0.0988285
CCDC125	0.0568305	0.0685936	0.0447672	0.0988236
TIMMDC1	0.0647404	0.0731561	0.0178141	0.0987956
AP000857.3	0.0419904	0.0450095	0.0148327	0.0987204
RP11.286N3.1	0.0341092	0.039499	-0.0211042	0.0987154
MSMO1	0.26062	0.216116	0.152531	0.0986981
PPP1R12A	0.181037	0.129563	0.157986	0.0986939
DIMT1	0.0253994	0.0112887	0.0882528	0.0986662
AC078842.4	0.173297	0.14996	0.0877873	0.0986097
TMEM69	0.0762544	0.0683686	0.0864843	0.0986023
TROVE2	0.110889	0.0947922	0.101197	0.0985913
MAPK4	0.0836151	0.0843026	0.0754146	0.0985773
KIFAP3	-0.0356139	-0.00959769	0.0216309	0.0985759
FNDC5	-0.0526165	-0.0503403	0.000650255	0.0985192
UQCRB	0.0676964	0.0825111	-0.0832394	0.0985133
YIPF1	0.0335229	0.078688	0.0252591	0.0985109
FEM1C	0.0786435	0.0688463	0.041084	0.0984874
METTL22	0.0324452	0.0203536	0.116739	0.0984722
C18orf21	-0.00632969	0.0396173	0.00952199	0.0984425
SDHD	0.197437	0.193765	0.0554047	0.0983712
CUL3	0.120665	0.0815497	0.148486	0.0983647
UPF2	0.0642118	0.04481	0.0848257	0.0983587
HNRNPAB	0.0430952	0.0690786	-0.0448257	0.0983568
ZNF662	0.0626222	0.0723128	0.0439558	0.0983403
ATP1B2	0.365635	0.308334	0.155611	0.0983266
RP11.536K7.3	0.0588861	0.0563648	0.109032	0.0983004
YIPF5	0.0440169	0.0519193	0.0430961	0.0983002
C2orf88	0.0773046	0.104857	0.02047	0.0983002
NEDD1	0.215097	0.208695	0.0873742	0.098284
ARHGEF9	0.0518508	0.0566644	0.163873	0.0982813
ZADH2	0.109593	0.109636	0.00571268	0.0982632
PMFBP1	0.0622859	0.0850627	0.0433234	0.0982515
CC2D1B	0.0174088	0.0234835	0.00298675	0.0982342
TCTEX1D2	0.0703142	0.0676273	0.0272467	0.0981796
PIGX	0.0913532	0.116195	-0.0539665	0.0981732
PELI2	0.243398	0.196956	0.137886	0.0981729
TIMM8B	0.051988	0.039468	0.10907	0.0981605
ASNS	-0.0301752	-0.0100055	0.0769827	0.0981258
HDAC6	0.10925	0.0952007	0.0160071	0.0981055
LIG3	0.0789603	0.0885285	0.0580645	0.0980826
RBBP4P1	0.0854537	0.107017	0.0496404	0.0980464
ZCWPW1	0.0870581	0.087829	0.0777929	0.0980011
FN3KRP	0.111074	0.107572	0.0440464	0.097983
ANKRD35	0.142202	0.124906	0.0701718	0.0979806
EIF4B	0.06713	0.0521993	0.0611354	0.0979379
FAM85B	0.0245065	0.0367298	0.0441947	0.0979373
PTBP1	0.144267	0.125642	0.0184066	0.0979277
HMGCR	0.209441	0.181203	0.228271	0.0979064
ERMAP	0.073823	0.0962806	0.00887607	0.0978832
TARS	0.201399	0.179805	0.191349	0.0978473
SVIL	0.11445	0.0743954	0.141091	0.0978115
MAP2	-0.0716966	-0.0341407	0.0680751	0.0978041
WSCD1	0.301473	0.240691	0.143453	0.0977959
AC139100.3	0.0556289	0.0432758	0.0276426	0.0977308
DOK5	0.352213	0.300578	0.171026	0.0977205
AP1S2	0.0261117	0.0335464	0.0151662	0.0977003
RP11.536C10.12	0.00914722	0.022622	0.0259236	0.0976793
VRK2	0.0298314	0.0509411	0.059654	0.0976601
SEH1L	0.025591	0.0303115	0.118265	0.0976533
EXOC5	0.0134543	0.0258818	0.0211368	0.0976272
NDST1	0.0527868	0.0527397	0.0859459	0.0976134
UCHL3	-0.018033	0.0347954	-0.0357168	0.0975758
SIPA1L1	0.214637	0.17763	0.100232	0.0975156
ARID1A	0.0843551	0.0743804	0.0274076	0.0974825
RNF216	0.097779	0.0999177	0.0267624	0.0974632
CTSK	0.0751231	0.0707865	0.0970566	0.0974581
CHD1	0.155505	0.138179	0.126424	0.0973988
USP28	0.105037	0.112147	0.0192796	0.0973781
MAT2B	0.29205	0.24135	0.162342	0.0973716
SAFB2	0.0606863	0.0890663	-0.00213074	0.0973499
TRANK1	0.0256931	0.0605401	-0.000407624	0.0973382
FBXL7	0.315615	0.238131	0.177854	0.0973261
RN7SL76P	0.000163902	0.031053	-0.0248291	0.097324
PTPRF	0.21364	0.20555	0.0769304	0.0973133
NGLY1	0.160698	0.128666	0.116084	0.0972982
PPM1A	0.0639171	0.0778558	0.0352473	0.0972972
NUSAP1	0.306509	0.274981	0.117558	0.0972786
SIK2	0.0760142	0.0649663	0.145168	0.0972758
TMED10	0.224545	0.20046	0.065642	0.0972418
RP11.401N16.2	0.0274152	0.0386519	0.0283218	0.0972413
LRRTM3	0.255814	0.250435	0.103485	0.0972408
RP6.201G10.2	0.0394057	0.052461	0.0248829	0.0972367
RP11.531A24.7	0.00237574	0.00960472	0.0428814	0.0972352
LOX	0.205332	0.198151	0.0226843	0.0972313
FSTL5	0.11698	0.127355	0.0229263	0.0972053
COX6A1	0.0750494	0.0653913	0.101905	0.0972013
ABCB4	0.110317	0.112648	0.035899	0.0971708
WDR41	0.26249	0.228548	0.116627	0.0971389
RP11.406H4.1	-0.0267692	0.00594053	0.0232471	0.0971217
LINC00943	0.358414	0.295418	0.150492	0.0971162
PIGB	0.0953814	0.0770667	0.108443	0.0970878
LINC00856	0.0714288	0.0798736	0.0328448	0.097065
SRGAP2B	0.158322	0.143163	0.110421	0.0970627
RYK	0.114931	0.123931	0.0647267	0.0970533
DNTTIP2	0.0723863	0.0785741	0.0822798	0.0970206
CDCA7	0.194506	0.18175	0.0725126	0.0970165
MICALL1	0.0501485	0.0498781	0.047919	0.097016
MCMBP	0.0313207	0.0735906	0.0105442	0.0970066
HSD17B12	0.14337	0.14088	0.0523934	0.0969977
ZC4H2	-0.00736303	0.0262014	-0.0151109	0.0969964
MEIS1	0.1979	0.172914	0.1211	0.0969351
RP11.697E14.2	-0.0310912	-0.00693354	0.000599954	0.0969309
TICRR	0.172908	0.165812	0.032469	0.0969304
NPIPB11	0.0395704	0.0533855	0.0428696	0.0969181
SUB1	0.0956918	0.0734522	0.0847674	0.0969138
ZNF37BP	0.076271	0.0568912	0.058618	0.0968761
EMC7	0.071222	0.0629825	0.021888	0.0968646
PARP2	0.116877	0.114927	0.0563063	0.0968592
MEN1	0.0362757	0.044488	0.125737	0.0968343
RSL1D1	0.0850284	0.0832771	0.0758482	0.096787
MAST4.IT1	0.172413	0.159051	0.0965226	0.096763
PCYT1A	0.0991675	0.0870906	0.069459	0.0967311
BRD3	0.0266305	0.0238201	0.045034	0.0967081
RP11.56B16.5	0.0416262	0.0347627	0.0437361	0.0967061
NCAPG	0.204404	0.186497	0.0499397	0.0966972
DHX15	0.117632	0.0833186	0.0878157	0.096668
FOS	0.360125	0.276884	0.288966	0.0966637
ARHGAP1	0.109732	0.0810396	0.127203	0.0966542
SLC26A11	0.0427566	0.0810046	-0.0291948	0.0965229
EPC2	0.0616329	0.0486057	0.0532824	0.0965189
MRPL45	0.0757598	0.0869248	0.123475	0.0964904
REPS1	0.121121	0.106116	0.0940863	0.0964548
CEP120	0.045994	0.043327	0.00962117	0.0964537
COL4A5	0.443577	0.345622	0.149688	0.0964486
OSBPL9	0.042869	0.0408766	0.079313	0.0964345
MAP3K13	0.0591673	0.047097	0.121337	0.0964309
RP11.526D8.11	0.0354822	0.0592115	0.0720425	0.0964266
CRYBB2	0.0303482	0.0187171	0.0385009	0.0964244
RWDD4	0.0678745	0.0848122	-0.0140611	0.0964185
CRB1	0.0766898	0.0572544	0.0547934	0.0963999
ANKLE2	0.084809	0.0789115	0.075505	0.0963985
FAM179B	0.0232881	0.0476347	0.10228	0.096389
B4GALT1	0.129348	0.135002	0.0572962	0.0963604
MTA3	0.132821	0.144303	0.0556866	0.096337
GSTT2	0.033146	0.0531282	-0.00214955	0.0963319
RP4.710M3.2	0.050276	0.0460412	0.0736977	0.0963193
SUCLG2.AS1	0.085747	0.104279	0.0386579	0.0963093
STAU1	0.0669372	0.0637614	0.0555458	0.0963091
PCYOX1	0.0915474	0.0846866	0.0847634	0.0962932
UVSSA	0.0243665	0.0511245	0.0338381	0.096276
SKA2	0.109594	0.117478	0.0761613	0.0962636
NUP205	0.133417	0.109238	0.111634	0.0962531
IDS	-0.0220144	0.00886727	-0.000881746	0.0962516
HIRIP3	0.133828	0.120359	0.0701564	0.0962406
PTGR1	0.139832	0.140903	0.0183073	0.0962391
CHSY3	0.00411456	0.0559654	-0.0234361	0.0962346
TKT	0.0850412	0.0778965	0.0993721	0.096202
WDHD1	0.16325	0.144671	0.0614568	0.0962003
TEX10	0.0777032	0.0817189	0.101221	0.0962001
MCRS1	0.0923316	0.0929386	0.0100432	0.0961673
GLO1	0.277378	0.231496	0.0808847	0.0961672
ZNF12	0.0679757	0.0781509	0.0705175	0.0961649
RNU5E.1	0.0624977	0.0670575	0.0830204	0.0961517
EZR	0.263433	0.231662	0.134688	0.096115
HINT1	0.0742885	0.0710725	0.00993608	0.0960903
IDH1	0.127672	0.134129	0.0697042	0.096048
LPAR4	0.268857	0.22189	0.0989281	0.0960469
HSBP1	0.0915367	0.0789882	0.0644709	0.0960457
POLH	0.0874122	0.0841229	0.0869361	0.0960428
CNTROB	0.054988	0.0721827	0.0503623	0.0960156
NOL4L	-0.0953054	-0.0598842	-0.0109866	0.0960147
MCAM	0.268494	0.256505	0.0969626	0.0959657
TRAF3IP2.AS1	0.106674	0.102208	0.0705534	0.095953
BTAF1	0.179729	0.144981	0.174404	0.0959444
CBX3P3	0.121833	0.117725	0.0625662	0.0959246
MDC1	0.124762	0.144807	0.0927403	0.0958821
VAMP2	-0.0167621	-0.00444034	0.065185	0.0958692
LIN7C	-0.00864881	0.00580641	0.0533909	0.0958691
ARMCX4	0.0900755	0.0866319	0.127469	0.0958515
PEX19	0.2099	0.163863	0.138171	0.0958403
DDX23	0.0689064	0.0620816	0.0356311	0.0958277
AGO1	0.0511888	0.0698251	-0.0345998	0.0957944
HNRNPH2	0.10318	0.110128	0.052561	0.0957901
RP13.140E4.1	-0.00696607	0.0313885	0.048003	0.0957447
ZNF708	0.0628911	0.0541698	0.0844279	0.0957121
TUBGCP6	0.0266621	0.0358999	0.0359008	0.0957047
DCK	0.0761122	0.0641733	0.101878	0.095697
PDE8A	0.124723	0.104144	0.0981593	0.0956566
SEPSECS	0.0715485	0.0727869	0.0366504	0.0956448
SLC15A2	0.25449	0.244391	0.0413404	0.0956422
KLF3	0.127831	0.124697	0.104675	0.0956347
TUBG1	0.160394	0.133611	0.104637	0.0956307
NDUFB3	0.13942	0.125506	0.018583	0.0956204
POLA2	0.150981	0.119988	0.0906394	0.0956145
BTD	-0.00701327	0.0108748	0.00731381	0.0956084
STYK1	-0.00782082	0.0191228	-0.0303569	0.0956035
AP000442.1	0.000358125	0.0198292	0.00316746	0.0955684
SLC35E3	-0.00578824	0.0136097	0.0582741	0.0955174
BEND3	0.0794985	0.072689	0.0512668	0.0955125
VPS13C	0.046305	0.0440322	0.0826782	0.0954544
AC007228.9	0.139198	0.140887	0.0962648	0.0954467
EVI5	0.183287	0.167842	0.0593109	0.0954341
PGD	0.0528384	0.0782202	0.0628162	0.0954055
PMS1	0.0619854	0.0688933	0.0212025	0.0953985
RP11.1086F11.1	0.0206605	0.0308199	0.0511846	0.0953981
STAG3L1	0.028254	0.0511542	0.0216092	0.09537
SOX2	0.401469	0.307429	0.195853	0.095362
CBWD3	0.0714735	0.079509	0.0683557	0.0953325
GLI2	0.229686	0.203637	0.0710364	0.0953093
ARFIP2	0.0474772	0.0646903	-0.00213076	0.0952818
PFAS	0.0818206	0.0721376	0.094084	0.0952804
TUBGCP5	0.0855937	0.0932643	0.0580492	0.095273
LEO1	-0.00379908	0.0451981	-0.0205075	0.0952645
FAM66A	0.0353686	0.0321098	0.0500917	0.095247
RIF1	0.114034	0.102976	0.0656644	0.0952156
RP11.15J10.1	0.0249856	0.0494636	0.00554126	0.095186
C19orf53	0.147167	0.145795	0.0543006	0.0951852
SEPW1	0.0954854	0.0988121	0.0475129	0.0951685
MRPL32	0.0790398	0.0712877	-0.0124324	0.0951439
EEPD1	0.356797	0.312241	0.105152	0.0951396
ZBTB34	-0.0382579	-0.00289241	-0.0223916	0.0951371
ARAF	0.0888538	0.102431	0.0257429	0.0951314
CKLF	0.131905	0.134525	0.0781068	0.0951208
RP11.722E23.2	0.0302452	0.069777	-0.000870397	0.0951093
PPIH	0.0643026	0.0743535	0.0513694	0.0951034
ZNF519	0.0361597	0.0421071	0.0521353	0.0950932
PHGDH	0.368443	0.356406	0.00109309	0.0950815
MED23	0.022285	0.0175679	0.0973846	0.0950768
PGM5P4	-0.00505569	0.00871322	-0.00580715	0.0950611
NME9	0.00949164	0.0348867	-0.023084	0.0950215
LIPE.AS1	0.0263289	0.0662488	-0.0231101	0.0949845
FNIP1	0.126842	0.110815	0.109137	0.0949844
PMPCA	0.0800531	0.0619124	0.0612006	0.0949695
PGAM1P9	0.026701	0.0554184	0.0230042	0.0949639
SH3YL1	0.0365979	0.0349921	0.031982	0.0949526
USP11	0.070439	0.0399553	0.0934793	0.0949426
ZFP30	0.00612533	0.00798184	0.0413904	0.094918
TEX2	0.0682067	0.0696854	0.0515175	0.094862
SERF2	0.218456	0.172411	0.118693	0.0948496
RP11.165J3.6	0.0412094	0.039025	0.0362651	0.0948411
KCTD6	0.117287	0.0873753	0.069472	0.0948182
SQLE	0.21018	0.209845	0.131418	0.094818
KLF6	0.257171	0.216619	0.194486	0.0947875
CCNI	-0.0412393	-0.0191601	-0.0518047	0.094768
TARBP1	0.0665135	0.0666752	0.115906	0.0947495
ZSWIM7	0.0959199	0.134916	0.04823	0.0947463
METTL17	0.0351468	0.0416752	0.0768881	0.0946969
OPHN1	0.131625	0.121637	0.137032	0.0946876
SNORA70G	0.015883	0.0333373	0.033024	0.0946672
GULP1	0.432501	0.351033	0.14889	0.0946618
CDC123	0.0893514	0.0674063	0.0238904	0.0946511
UBAC2	0.0421025	0.0684498	0.00397693	0.0946448
ZCCHC17	0.0892966	0.105148	0.0620313	0.0946109
OCLM	0.09133	0.0867713	0.117691	0.0945975
BUB1	0.223504	0.210855	0.105884	0.0945669
SRPK2	0.0860616	0.078574	0.0605658	0.0945357
IFIH1	0.0441188	0.0792786	0.000355911	0.0945309
DSTYK	0.0709548	0.0609983	0.095829	0.094454
UBE2T	0.183268	0.190624	0.0299987	0.0944358
RNU7.3P	0.0365036	0.0423072	0.0619691	0.0943728
RP11.245P10.6	-0.00321367	0.000748004	0.0675042	0.0943689
CDC42EP1	0.183524	0.171993	0.0810251	0.0943439
CALCOCO2	0.199067	0.155748	0.109304	0.0943352
GEN1	0.140441	0.16315	0.0400179	0.0943252
AP003774.1	0.00952885	0.0250388	0.137845	0.0943243
C12orf60	0.105475	0.122753	-0.000210106	0.0943238
KCNH6	0.0276872	0.0474396	-0.0465247	0.0943104
AC133633.1	0.0426541	0.0826924	0.040574	0.0943023
RP11.1094M14.7	0.0192936	0.0121635	0.0864193	0.0942844
RP11.478C19.2	0.0154211	0.017326	-0.0146625	0.0942748
CTD.2503I6.1	0.030939	0.0420421	-0.00953444	0.0942748
SOX21.AS1	0.0929862	0.111909	0.0823574	0.0942479
RNU4.62P	0.00703181	0.0180009	0.0576127	0.0942014
RP11.439C15.4	0.082467	0.111173	-0.0379275	0.0941969
RP11.295H24.4	-0.0107669	0.0189361	0.0224082	0.0941894
PEX11A	0.08988	0.0943611	0.0420486	0.0941787
PPP6R1	0.00698369	0.0275335	0.0671994	0.0941646
ZNF426	0.113222	0.0883901	0.0832326	0.0941386
GPN1	0.118748	0.112818	0.0772828	0.0941245
CCDC159	0.00531021	0.0194736	0.0176096	0.0940505
HIF3A	0.0765165	0.102856	-0.0203742	0.0940279
CARSP1	0.0155752	0.041608	0.0464576	0.0940005
CDKL1	0.00359306	0.0172774	0.0288282	0.0939669
DTD2	0.180098	0.144038	0.122436	0.0939196
ZNF771	0.0435007	0.0777889	-0.00496995	0.0939012
LAMTOR1	0.137203	0.11161	0.0928745	0.0938828
ZMYM1	0.134303	0.1157	0.0413711	0.0938689
FBXO16	0.0428407	0.0442734	0.149966	0.0938505
MAGI2.AS3	0.261474	0.228918	0.0958947	0.0938271
FAM161A	0.141645	0.129921	0.0566199	0.0938243
CHCHD1	0.0410667	0.0558191	0.019876	0.0938095
LYNX1	0.0708966	0.0859592	0.0170236	0.0937809
TXLNA	0.111268	0.119343	0.108161	0.0937755
PPIE	0.11353	0.105135	0.0530484	0.0937744
FAM131A	0.116728	0.126248	0.0630635	0.0937601
RAB35	-0.0188368	0.0248024	-0.00269769	0.0937442
DDX11.AS1	0.00537263	0.020128	0.00981554	0.0937353
CEP104	-0.000120296	0.0450906	-0.0265755	0.0937233
RP11.77H9.2	0.0365482	0.0544513	0.00841175	0.0936903
LINC00663	0.0529505	0.0540032	0.0785061	0.0936854
CNTRL	0.125203	0.137558	0.0534146	0.0936143
ZNF506	0.000877254	-0.0107151	0.120648	0.0935629
C1orf122	0.0584193	0.0725575	0.0283824	0.0935452
ARL6IP1	0.0890289	0.0908927	0.0247711	0.0935379
SLC16A9	0.10208	0.100884	0.0294037	0.0935024
CDO1	0.348326	0.261163	0.125493	0.0935022
ZBTB40	0.031301	0.0278994	0.051591	0.0934986
IFIT1	0.103618	0.113414	0.100183	0.093487
STRAP	0.0981828	0.0823389	0.109854	0.0934325
CAST	0.196768	0.165009	0.0570046	0.093426
RPS6KA4	0.0615987	0.0581729	0.124421	0.0934068
IGSF9B	0.00014503	-0.014695	0.0338815	0.0934043
RP11.861L17.4	0.00718701	0.0277121	-0.0356846	0.0933848
SRPK1	0.0247814	0.0334535	0.0523264	0.0933723
KIF2A	-0.0477429	-0.0139388	0.00969552	0.0933601
CCT6P2	0.00376695	0.00725156	0.0702192	0.093346
SPIDR	0.134458	0.127026	0.0432519	0.0933333
SPIN1	0.00736485	0.0213213	0.0497523	0.0933321
CCDC136	-0.00779638	0.00840636	0.0630618	0.0932975
ZNF300P1	0.028524	0.0472503	0.020206	0.0932936
AMMECR1	0.0967367	0.103355	0.0479835	0.0932933
FAM96A	0.127138	0.141479	-0.0107911	0.0932926
RP11.124A7.1	0.0128589	0.0317259	0.0651073	0.0932911
RP11.56B16.2	-0.0112273	0.0240489	0.0170249	0.0932841
NIF3L1	0.0787357	0.108046	0.0263157	0.093275
BRD8	0.106964	0.12049	0.0417679	0.0932713
TNFSF11	-0.00345122	0.00752029	0.0257428	0.093257
TSC22D1	0.0531874	0.0346774	0.120376	0.0932567
EPHB1	-0.0147894	0.0145057	0.0183884	0.0932347
DLGAP5	0.210163	0.201779	0.111983	0.0932331
CDCA7L	0.308522	0.273596	0.0961385	0.0932242
STK17B	0.279057	0.267471	0.0987178	0.0932131
CKAP5	0.143047	0.128821	0.0856372	0.0931848
ZNF24	0.143221	0.107992	0.138027	0.0931797
RP4.569D19.5	-0.0108881	-0.00241483	-0.0277515	0.0931606
EID3	0.0721581	0.0860826	0.0285862	0.093156
AZI2	0.0705241	0.0769866	0.0464903	0.093155
SAR1B	0.11881	0.112227	0.0502363	0.0931491
COPB1	0.136926	0.110905	0.0688584	0.0930921
ACOT11	0.103953	0.107946	0.0637552	0.0930806
ZFYVE20	0.0571416	0.0448577	0.109399	0.0930633
CASP3	0.254993	0.206233	0.145128	0.093048
ARF4	0.107374	0.110008	0.115937	0.0930361
TPX2	0.257528	0.243967	0.0739513	0.0930105
CTA.204B4.2	0.0387524	0.0353459	0.0224028	0.0930067
UPP2	0.0554731	0.0748907	0.0598893	0.093006
GSTZ1	0.119682	0.083524	0.146231	0.0930036
BMP7	0.389122	0.326787	0.149541	0.0929953
ATP6V0D1	0.0456435	0.0604488	0.0260551	0.0929896
NFE2L2	0.394043	0.283478	0.207393	0.0929849
RP1.145M24.1	0.080827	0.069731	0.0950226	0.0929846
RP11.356C4.5	0.00973846	0.039162	0.00415129	0.0929448
IGSF5	0.0160385	0.0711683	-0.0232051	0.0929354
RP11.801G16.2	0.0330097	0.027609	0.0377221	0.0929229
AC005740.5	-0.00306137	-0.000751206	0.0727576	0.0929186
ATXN1L	0.0490248	0.0719231	-0.0216361	0.0929179
BCL2L2	0.0487733	0.0608948	0.0386174	0.0929178
CC2D2A	0.109711	0.0725961	0.162451	0.0929092
F3	0.495194	0.382376	0.218362	0.092892
GPATCH8	0.0966191	0.107684	0.112873	0.0928564
KIF16B	0.0203733	0.0364225	0.0307387	0.0928544
WAC.AS1	0.0354641	0.0521905	0.00608033	0.0928384
BIRC6	0.0501912	0.0338564	0.0952914	0.0928297
RP11.365O16.6	0.00435642	0.0264385	0.0217239	0.0927675
ZNF791	0.101464	0.0934346	0.112633	0.0927241
CTD.2031P19.4	0.180799	0.165906	0.0928612	0.0927202
LDHA	0.291887	0.253867	0.14966	0.092693
CCDC124	0.0718224	0.0863208	0.05754	0.0926654
TTBK1	0.0380173	0.0431167	0.0423771	0.0926532
TTF1	0.0398231	0.0544337	-0.0103225	0.092651
FANCD2	0.286307	0.257923	0.0729061	0.0926457
MDM1	0.207395	0.226483	-0.021483	0.0926177
BARD1	0.30375	0.266173	0.0701782	0.0925899
FAM149B1	0.0706858	0.0800636	0.0255312	0.0925827
STRIP1	0.0399223	0.0343817	0.0618707	0.0925567
SAMD9	0.132458	0.12409	0.098487	0.092492
OGFOD1	0.0518868	0.0836885	-0.0176552	0.0924832
SEC31A	0.0181445	0.0372173	0.0186012	0.0924703
MSANTD4	0.0223298	0.0300533	0.0607902	0.0924419
PHF21B	-0.00325902	0.017033	-0.0139186	0.0924158
NUFIP2	0.164867	0.126809	0.129136	0.0924125
EFCAB14	0.136125	0.15446	0.0165215	0.0924042
ELAC1	0.0127652	0.0384613	-0.0202328	0.0923978
SHROOM1	0.0565164	0.0666377	0.0357477	0.0923965
RP11.1070A24.1	0.182509	0.162053	0.0785115	0.0923793
TUBB	-0.0758382	-0.0289728	0.0124859	0.0923593
BAI3	0.182351	0.136058	0.217978	0.0923479
TRIM33	0.0258968	0.0491882	-0.0139007	0.0923274
CTD.3214K23.1	0.00602376	0.0380997	0.0112038	0.0922929
RP11.666A20.4	0.0270567	0.0638434	-0.0158967	0.0922875
APBB2	0.245179	0.213528	0.104479	0.0922776
WHSC1L1	0.0573897	0.0625834	0.0882157	0.0922527
OXTR	0.0358146	0.024221	0.0237825	0.0922506
C6orf201	0.0274444	0.047745	0.0313379	0.0922242
TRMT2A	0.00082807	0.0441133	0.00927895	0.0921757
HNRNPF	0.213265	0.193846	0.136951	0.0921648
FBXO36	0.118718	0.0919649	0.115742	0.0921545
DYNC1LI1	-0.0171401	0.00142956	0.0462087	0.0921471
CTA.223H9.9	0.050895	0.0315379	0.0716058	0.0921146
FKBP4	0.0750357	0.0734375	0.0494948	0.0921067
CYCS	0.150566	0.153724	0.114278	0.0920612
DAB1	-0.020618	0.00219384	0.058557	0.092045
DNAJB12	0.0672991	0.0816083	0.0224273	0.0920434
RBM28	0.105159	0.0937181	0.0285709	0.0920289
DAPK1	-0.00448413	-0.023432	0.067173	0.0920279
KY	-0.00862904	0.00534379	-0.0027905	0.0920188
CCNT1	0.0897173	0.0650845	0.0668	0.0920049
PAG1	0.219991	0.155501	0.196207	0.0919982
YY1	0.0926785	0.0824219	0.0512792	0.0919819
RP11.533E19.3	0.0141134	0.0224643	0.0313677	0.0919136
ZFAND6	0.128929	0.105304	0.124336	0.0919014
WIPF3	0.130725	0.117949	0.13128	0.0918996
STOX1	0.334791	0.2651	0.150451	0.0918638
SMG5	0.0574234	0.0693781	0.0415603	0.091858
RP11.235P11.1	0.00394991	0.0747749	-0.0487806	0.0918562
WDR13	0.0127556	0.00966043	0.0642159	0.0918493
S1PR3	0.285889	0.237148	0.106443	0.091848
C11orf49	0.163792	0.140746	0.0757736	0.0918402
RP11.19G24.2	0.0170037	0.0355488	-0.00253076	0.0918144
LARS	0.104407	0.0852333	0.064903	0.0918062
CTD.3032J10.2	0.0424266	0.053337	-0.0382106	0.0917946
PABPC1P11	-0.0115739	0.00545057	-0.0112481	0.0917629
DLGAP1.AS1	0.0972973	0.0659323	0.0950453	0.0917565
TYMSOS	0.0671153	0.103348	0.0325136	0.091716
TCF7L1	0.270498	0.248246	0.0365771	0.0917049
ARHGAP11B	0.190193	0.19194	0.100641	0.0916931
RP11.578O24.2	0.0198546	0.0388455	0.0411118	0.0916745
LINC00877	0.0514383	0.0619593	0.00110484	0.0916304
MRPS7	0.0996311	0.0844789	0.0481215	0.0916277
FBXO45	0.0477064	0.0428522	0.056622	0.0916208
NECAP1	0.00945384	0.0224765	0.0650206	0.0916203
DPF2	0.117282	0.110707	0.0633263	0.0916167
RNF123	0.0117359	0.0290997	0.00678288	0.0915767
FBN2	0.31391	0.227552	0.194622	0.09154
ZNF622	-0.0201314	0.0268096	-0.0564873	0.0915389
SRFBP1	0.0975883	0.0981664	0.060919	0.0915369
CRH	0.0873639	0.110059	0.0257811	0.0914624
STK24	0.104419	0.0957979	0.0323079	0.0914575
SRSF2	0.159165	0.136934	0.0576719	0.0914257
TAF9BP1	0.0110144	0.00489049	0.0083481	0.0914162
XRN2	0.0432587	0.0400596	0.0284213	0.0914118
HOOK3	0.0852598	0.0793707	0.122184	0.091394
RARS2	0.0148713	0.0432202	0.0520428	0.0913779
ANAPC16	0.156953	0.130512	0.0700025	0.091376
ZNF577	0.0584191	0.0690278	0.0769643	0.0913663
SLC25A30	0.0575987	0.065335	0.0773975	0.0913592
ANKRD17	0.0676054	0.08717	0.0828385	0.0913539
KIF24	0.220975	0.18691	0.0625985	0.091353
NPIPP1	0.033471	0.043641	0.0261201	0.0913276
GYS2	-0.00214355	0.0268101	-0.0191711	0.091316
HMGN4	0.0794907	0.0842464	0.0677658	0.0913136
MT1X	0.136859	0.120641	0.0868624	0.0913126
ROBO1	0.0811468	0.06032	0.146472	0.0912914
RP5.821D11.7	0.153327	0.157108	0.0922337	0.0912633
EXOC7	0.037948	0.0529437	0.0618777	0.0912492
PALLD	0.353351	0.286241	0.13073	0.0912418
SNHG6	0.164253	0.141794	0.111132	0.0912353
RECQL4	0.0604902	0.0663384	-0.0588203	0.0912353
ZNF444	0.0911709	0.0726534	0.125451	0.0912345
ARID4B	0.0461505	0.0507238	0.089366	0.091193
EIF1AX	0.111593	0.103325	0.0870015	0.0911861
MIR374B	-0.0131064	0.012921	-0.0216704	0.0911805
HAUS8	0.185272	0.168515	0.0470895	0.09118
USP14	0.0787651	0.0983725	0.0511773	0.0911321
SCAF11	0.286491	0.223926	0.14408	0.0911123
SESTD1	-0.0198104	-0.00887153	0.0179226	0.091107
MBTD1	0.0141659	0.026903	-0.009436	0.0911049
LONRF1	0.0987225	0.0898138	0.112351	0.0910947
RBM26	0.0572165	0.0522332	0.0588392	0.0910868
FAM64A	0.215427	0.212589	0.0733729	0.0910828
RP11.323I15.2	-0.00274105	0.00266316	0.0270286	0.0910778
C6orf89	0.0658281	0.0699348	-0.00207873	0.0910682
HMGN5	0.206203	0.213671	0.00782118	0.0909959
GOT2	0.0459289	0.0404964	0.102153	0.0909848
PAX8.AS1	0.0234598	0.0353504	0.0705717	0.0909843
NUBPL	0.133434	0.125255	0.0942719	0.0909782
FAM27E3	0.0698543	0.0851208	0.0402517	0.0909507
CHCHD2P2	0.0107757	0.0362014	-0.0479949	0.0909498
CASC3	0.0586364	0.0666299	0.0237421	0.0909352
OSTF1	0.0296521	0.064399	0.000672189	0.0908682
CARD8	0.180245	0.181419	0.0690388	0.0908672
TBCB	0.0273136	0.054281	0.037546	0.0908073
UNG	0.11411	0.100673	0.0360564	0.0907588
PITPNC1	-0.00257403	0.0213652	-0.0456161	0.0907416
CCDC149	0.0930993	0.0914686	0.0509491	0.0907411
MIR4453	-0.0213339	0.01935	-0.00399732	0.0907138
CDC42SE2	0.125958	0.113782	0.0820637	0.0906479
SMEK1	0.120528	0.0844114	0.162618	0.0906249
LBR	0.105048	0.121946	0.0389154	0.0906242
UBP1	0.0270148	0.0334841	0.075202	0.0906166
ACAD10	0.084129	0.0619939	0.101387	0.0905882
SFR1	0.117148	0.111667	0.0987444	0.0905751
ETFA	0.185886	0.16289	0.0736246	0.0905746
PAICS	0.266457	0.221253	-0.0161577	0.0905489
SULT1C4	0.28425	0.237736	0.152037	0.0905439
MROH9	0.144243	0.134849	0.0824173	0.0905423
TIMM21	0.0816712	0.0775576	0.0793373	0.0905093
MYH10	0.123179	0.101135	0.120053	0.0905092
PSMB3	0.0794401	0.0849378	-0.0481856	0.0905036
KIAA0930	0.00017437	0.0163723	0.0606775	0.0904766
CDK2	0.235359	0.227894	0.0550192	0.0904356
SPHK1	0.0776025	0.0955489	-0.00131353	0.0904352
ASB1	0.0429481	0.0275157	0.0587374	0.0904219
ADPGK	0.0597552	0.0804808	0.0473046	0.0904089
RP11.848P1.9	0.0924635	0.0729384	0.0424965	0.0904031
GCC2	0.0863569	0.0765753	0.101991	0.0903819
ZNFX1	0.122576	0.112437	0.0904687	0.0903743
TMEM217	0.11303	0.103106	0.085405	0.0903544
CXXC4	0.119443	0.111828	0.0329063	0.0903507
HDAC8	0.0576074	0.0419613	0.0670693	0.0903333
MAP4	0.098547	0.0821648	0.154766	0.09032
CFI	0.112981	0.14583	0.0429803	0.0903097
LAMP2	0.185631	0.159721	0.126428	0.0902681
RN7SKP30	0.0606469	0.057683	0.0856943	0.090262
RANBP3L	0.1756	0.211287	-0.0312146	0.0902494
FUT8	0.228852	0.178066	0.16892	0.0902334
BRS3	0.0633921	0.0562518	0.0523367	0.090232
RP11.76K13.2	0.159337	0.155818	0.0805862	0.0902186
RASA4CP	-0.00688125	0.0171482	-0.0342781	0.0902142
PLEKHG1	0.287485	0.248606	0.103042	0.0902085
AC016708.2	-0.0370605	-0.00304246	0.0393336	0.0902064
NUDT12	0.114399	0.0923061	0.069562	0.0901987
ZNF628	0.0415243	0.0475463	0.0878946	0.0901924
ZNF548	0.0740854	0.0826724	0.100286	0.0901814
AC000068.5	0.0399115	0.0415235	0.0767334	0.0901801
RP4.742J24.2	0.0402163	0.0609823	0.00939982	0.0901584
CTA.276F8.1	-0.0103393	0.0156595	0.0197799	0.0901323
USP8	0.128348	0.102257	0.046867	0.0901322
XRRA1	0.07531	0.0925096	0.0333107	0.0900913
RP11.578F21.2	-0.000457169	0.0310587	-0.0186895	0.0900612
CDC42EP4	0.151043	0.155275	0.0980519	0.0900346
RP11.90H3.2	0.0327603	0.0329341	0.032669	0.0900205
RP11.632K20.7	0.0718281	0.0867268	0.0533321	0.0900188
PCYT1B	0.107936	0.127517	0.0205353	0.0900166
AC006995.8	-0.00448363	-0.0070322	0.0589602	0.0900039
NOX4	0.0343318	0.0517203	0.00720276	0.089993
ELF3	0.0211009	0.0185225	0.00145506	0.0899908
FAM114A1	0.331312	0.274257	0.127365	0.0899747
AP3M1	0.138662	0.0988143	0.125284	0.0899689
SMAD5.AS1	0.0160017	0.0336113	0.0513029	0.0899611
ANXA6	0.100708	0.116678	0.0284776	0.0899485
FBXO21	0.0512073	0.0743276	0.0448737	0.0899281
DUSP16	0.144534	0.127965	0.0861539	0.089928
AKIRIN1	0.140279	0.116764	0.100899	0.0899187
ATXN7L3B	0.045388	0.0673768	0.00459718	0.0899096
CPT1C	0.00670892	0.023933	0.0543646	0.0898737
CTD.2515A14.1	0.0764339	0.0738249	0.101088	0.0898605
CDC42EP3	-0.0269604	-0.00895226	0.0252269	0.0898533
AP3S1	0.0206085	0.0395905	0.0173227	0.0898471
NELFA	0.00840633	0.0255457	0.0405466	0.0898351
DDB2	0.129534	0.111911	0.0475503	0.0898244
RBM5	0.0805378	0.0718118	0.0563947	0.0898201
PI4K2B	0.147547	0.116503	0.146524	0.0897926
MDH2	0.109903	0.113956	-0.00797602	0.089766
FAT3	0.054586	0.0735867	0.0755251	0.0897481
YARS	0.0771814	0.0981366	-0.0122606	0.0897422
CNTN4	0.019463	0.0340438	0.077637	0.0897352
RNU6.1234P	-0.0033181	0.0355858	0.0307829	0.0897295
SUPT3H	0.0405081	0.052317	0.0884927	0.0897257
BAP1	0.0514011	0.068068	0.0562748	0.0897078
HMBOX1.IT1	0.0280347	0.0577896	0.0314841	0.0896711
ORC2	0.0241926	0.0403363	0.0516434	0.089664
ZNF418	0.0476399	0.0487906	0.0294987	0.0896394
CLVS1	-0.073298	-0.0470561	0.0291924	0.0896303
TATDN3	0.0427712	0.0266789	0.130248	0.0896256
SEC24C	0.058955	0.0690952	0.0212815	0.0896214
RP11.809N8.5	0.00046358	0.0322323	-0.00327493	0.0896169
POLR2E	0.0774322	0.0777445	0.0128125	0.089598
SLC4A10	-0.0523631	-0.0368919	0.0794152	0.0895887
RP3.467N11.1	0.0378778	0.0860437	-0.0119537	0.0895798
RP11.791G16.2	-0.0167951	-0.018672	0.0306536	0.0895785
GRAMD2	0.0453793	0.0659027	0.0412551	0.0895666
RP11.203J24.8	0.0168113	0.0690805	-0.00260778	0.0895587
FCF1P2	0.0427359	0.0528547	0.0485153	0.0895512
C1GALT1	0.037969	0.0802303	-0.0736786	0.0895424
RPL12P8	-0.00168124	0.0351935	0.0710692	0.0895327
FOXN3	0.00752274	0.010408	-0.0018216	0.0895102
UBE3A	0.0911459	0.0731591	0.0903417	0.0895087
TRAM1	0.0964949	0.102647	0.122747	0.0895013
TBC1D8	-0.0168686	0.0132056	-0.0193742	0.0894866
PPP1R21	0.00344924	0.0213836	0.0380713	0.0894826
EVA1C	0.222979	0.222895	0.0517376	0.089461
GOLGA2P5	0.0740605	0.0808617	0.0787835	0.0894584
ADHFE1	0.278122	0.249266	0.0681298	0.0894323
RP6.218J18.2	0.0498779	0.0610794	-0.00688531	0.0894221
SDHDP6	0.0913551	0.0986478	0.0288052	0.0894186
RCHY1	0.0732885	0.0802548	0.0591989	0.0893912
TRAPPC2	-0.00616469	-0.00618194	0.0490723	0.0893855
MCM8	0.13397	0.141473	0.0242782	0.0893627
EXOSC9	0.125854	0.123479	0.117095	0.0893617
SNUPN	0.0364369	0.0412241	0.0449554	0.0893538
DCUN1D5	0.0536536	0.0565456	0.0630155	0.0893455
MFI2.AS1	0.0281688	0.0475031	0.087943	0.0893254
FAM13C	0.0223779	0.0392855	-0.0483349	0.0893198
HELB	0.131195	0.116584	0.0458984	0.0892946
FMO4	0.072512	0.0906658	0.0380386	0.0892915
SUMO1P3	0.0379318	0.0363804	0.0812621	0.0892839
PTOV1.AS1	0.114038	0.114364	0.100608	0.0892785
ROBO2	-0.00810257	-0.00810735	0.0704018	0.0892733
SDHA	0.103109	0.0843287	0.0623275	0.0892675
BTRC	0.0532387	0.0242245	0.0899932	0.0892623
CBWD2	0.0763776	0.0768793	0.0592584	0.0892368
DPY19L2P3	-0.00357712	0.0290712	-0.0113807	0.0892275
ZNF345	-0.0360967	-0.0253915	0.035965	0.0892266
STK40	0.0346047	0.0555461	0.0144973	0.0892252
NXF1	0.128742	0.105594	0.0483958	0.0892226
RP11.458F8.1	0.0131506	0.0357586	-0.0197662	0.0891952
HJURP	0.216431	0.203008	0.103883	0.0891613
CERS6.AS1	0.0220072	0.0310388	0.0647961	0.0891529
SPPL2A	0.139861	0.135363	0.0165181	0.0891192
F2R	0.13464	0.127545	0.00922192	0.0890722
PPME1	0.0521905	0.0209108	0.0885248	0.0890693
CDKAL1	0.133667	0.127299	0.0709664	0.0890688
VCP	0.135906	0.109043	0.116787	0.089025
ARV1	0.00448909	0.023032	0.0643922	0.089
PASK	0.0305247	0.0609156	-0.0371961	0.08897
ELOVL5	0.240371	0.198841	0.173885	0.0889681
CADM1	-0.0287222	-0.0373793	0.0222549	0.088965
NMRAL1	0.0856662	0.0871836	0.03026	0.0889596
KIF18B	0.222296	0.212695	0.104737	0.0889322
HIST1H2AE	0.0529045	0.0522652	0.0173418	0.0889309
RP11.264B17.2	-0.013687	0.000798075	-0.00669194	0.0889215
SGSM3	-0.00144901	0.0201466	-0.0235464	0.0889098
RXRA	0.0134716	0.0412659	-0.0292803	0.0888735
POGZ	0.0655955	0.0710089	0.1152	0.0888652
NME7	0.0549674	0.0464762	0.0796018	0.0888553
AC096574.4	0.0775984	0.0891474	0.0306598	0.0888491
RUFY3	-0.0332764	-0.00476468	0.0246002	0.0888364
SNHG14	0.00537193	0.00794219	0.0598706	0.0888085
FCHO2	0.0201534	0.0300619	0.0726782	0.0888014
PKNOX1	0.0850677	0.0682399	0.085431	0.0887831
CTC.467M3.1	0.115445	0.141448	0.0408539	0.0887682
RNASEH2A	0.159855	0.162752	0.0436981	0.0887592
PIGG	0.0840663	0.0749124	0.133125	0.08874
CCDC88C	0.0362901	0.0396282	0.0841678	0.0887347
MMADHC	0.0333226	0.0578228	0.0170939	0.0887229
TP53I3	0.10472	0.104122	-0.000935106	0.0887137
ABHD5	-0.00576321	0.0310957	-0.0257657	0.0886941
PANK2	0.0408193	0.0488942	0.09338	0.0886938
RAB21	0.146252	0.154316	0.0456633	0.0886526
CYB5B	0.105631	0.1075	0.0242783	0.0886496
FAM73A	0.0456418	0.0434021	0.0297251	0.0886262
LAP3	0.150745	0.13275	0.111513	0.0886259
FGF2	0.170663	0.162571	0.053583	0.0886226
SEPT2	0.233881	0.210828	0.100866	0.0886131
SGTB	0.00161553	0.0227272	0.026686	0.0886061
MECP2	0.0280238	0.0320326	0.0437204	0.0885844
SPTY2D1	0.105802	0.0791536	0.116308	0.0885715
GABARAPL2	0.0697347	0.0552974	0.0525996	0.0885654
TRMT112	0.150366	0.129811	0.0262927	0.0885546
XRCC2	0.224806	0.223566	0.0411584	0.0885366
TTC23	0.184545	0.166987	0.141441	0.0885268
L3HYPDH	0.190373	0.169179	0.163504	0.0885191
PVR	0.00693255	0.0365036	-0.00540339	0.0885157
TRMT13	0.0233798	0.026579	0.0308678	0.0885048
MPP6	0.0259009	0.0536141	0.0143182	0.0884726
FZD8	0.359271	0.313532	0.0798969	0.0884514
[truncated: 20,990 more rows]
